# Supplementary material for: Targeted inhibition of the COP9 signalosome for treatment of cancer
Source: Nat Commun. 2016 Oct 24;7:13166. doi: 10.1038/ncomms13166 (PMC5078989; doi:10.1038/ncomms13166)
Supplement: Supplementary Data 1 — Excel sheets with raw data on Cancer Cell Line Encyclopedia data with CSN5i-2, CSN5i-2e, Bortezomib and MLN4924. [file ncomms13166-s2.xlsx]

## Sheet: CLIP Bortezomib
Supplementary Data 1 Cancer Cell Line Encyclopedia data with bortezomib
COMPOUND	Cell Line	AMAX	EC50
Botezomib	SNB-19	-95.5304	0.00953328
Bortezomib	SW 1088	-96.5909	0.00593674
Bortezomib	SW1417	-85.8564	0.00652136
Bortezomib	SW 1573	-95.6049	0.0204692
Bortezomib	SW 1990	-95.6741	0.00870929
Bortezomib	SW480	-95.5519	0.00707817
Bortezomib	SW620	-96.6127	0.00795315
Bortezomib	SW837	-95.7546	0.00586733
Bortezomib	SW948	-95.7047	0.00727656
Bortezomib	T-47D	-97.6577	0.0104023
Bortezomib	T84	-98.3103	0.012103
Bortezomib	T98G	-96.5841	0.00962163
Bortezomib	THP-1	-96.3023	0.00660191
Bortezomib	U-118 MG	-95.817	0.00780748
Bortezomib	UACC-257	-95.0265	0.0108972
Bortezomib	UACC-62	-96.4395	0.0195089
Bortezomib	UM-UC-3	-96.1164	0.0151473
Bortezomib	HLF	-96.5755	0.0138465
Bortezomib	TEN	-93.3834	0.00994453
Bortezomib	HEC-251	-96.7986	0.00945902
Bortezomib	MOLM-13	-98.0841	0.00521304
Bortezomib	GOS-3	-95.2924	0.00645959
Bortezomib	1321N1	-97.014	0.0119656
Bortezomib	CCK-81	-98.9121	0.00951828
Bortezomib	MOR/CPR	-94.335	0.0395678
Bortezomib	KP-1NL	-95.4852	0.00940762
Bortezomib	IGR-37	-96.3394	0.00829786
Bortezomib	Hey-A8	-94.5022	0.0566649
Bortezomib	OVISE	-95.2526	0.00982743
Bortezomib	K029AX	-96.8288	0.00475766
Bortezomib	U-251 MG	-95.4985	0.00690659
Bortezomib	HMCB	-96.5384	0.00960539
Bortezomib	KYSE-30	-96.3472	0.00781906
Bortezomib	HARA	-96.6128	0.0119461
Bortezomib	MCAS	-96.8472	0.00809631
Bortezomib	JHUEM-2	-96.9361	0.00560416
Bortezomib	L3.3	-96.0369	0.0296192
Bortezomib	KMRC-1	-96.2572	0.00674793
Bortezomib	EN	-95.6845	0.0150212
Bortezomib	YKG1	-96.6286	0.00726699
Bortezomib	KMS-12-BM	-95.7999	0.0053412
Bortezomib	OVSAHO	-95.3762	0.00914849
Bortezomib	DAN-G	-97.841	0.00813632
Bortezomib	KP-1N	-97.7451	0.00748789
Bortezomib	NCI-H1734	-95.4548	0.0090722
Bortezomib	NCI-H727	-93.1372	0.0274107
Bortezomib	SNG-M	-94.9086	0.00704263
Bortezomib	PL-21	-96.5202	0.011713
Bortezomib	RCC10RGB	-95.9703	0.00509676
Bortezomib	SIG-M5	-96.4867	0.0051434
Bortezomib	SNU-1079	-94.2844	0.00888908
Bortezomib	SNU-119	-96.3018	0.0193808
Bortezomib	SNU-626	-94.8255	0.0150612
Bortezomib	SNU-738	-95.1827	0.032656
Bortezomib	SNU-878	-98.0276	0.022897
Bortezomib	SNU-C5	-94.468	0.0166603
Bortezomib	KP-N-YN	-96.5579	0.0201894
Bortezomib	TE-10	-95.6498	0.0112442
Bortezomib	TE-4	-94.117	0.00588904
Bortezomib	TE-6	-98.1659	0.0438713
Bortezomib	TF-1	-94.9645	0.00166728
Bortezomib	TT2609-C02	-93.983	0.0192895
Bortezomib	WM1799	-96.3527	0.00741541
Bortezomib	WM-793	-96.7492	0.0154731
Bortezomib	WM-88	-95.9167	0.00778391
Bortezomib	WM-983B	-96.0826	0.00877095
Bortezomib	SK-N-BE(2)	-96.0048	0.00865385
Bortezomib	IGR-39	-98.1359	0.00759501
Bortezomib	RKN	-96.0103	0.0163845
Bortezomib	A-253	-95.999	0.00993574
Bortezomib	NCI-H596	-96.2002	0.0210319
Bortezomib	YAPC	-96.0741	0.0227197
Bortezomib	HEC-59	-90.0252	0.00731896
Bortezomib	KMRC-20	-95.197	0.0100501
Bortezomib	NCI-H2172	-95.6974	0.0514841
Bortezomib	SUP-M2	-96.1929	0.00328486
Bortezomib	23132/87	-97.6797	0.00739166
Bortezomib	697	-96.4	0.00899741
Bortezomib	8305C	-96.0825	0.00718344
Bortezomib	ACC-MESO-1	-95.9868	0.0235946
Bortezomib	BFTC-909	-96.0392	0.0209185
Bortezomib	BHY	-97.2584	0.00783076
Bortezomib	BICR 16	-97.3717	0.0387744
Bortezomib	BICR 22	-95.8599	0.0123472
Bortezomib	BICR 6	-96.9818	0.0184083
Bortezomib	BL-41	-97.2794	0.0015434
Bortezomib	CAL-29	-97.2724	0.0163232
Bortezomib	CMK	-95.9779	0.00398197
Bortezomib	COLO 775	-96.9948	0.00523822
Bortezomib	COLO 792	-97.7378	0.00510815
Bortezomib	COLO-320	-94.6269	0.0189601
Bortezomib	COLO-680N	-95.9036	0.0123241
Bortezomib	COR-L47	-96.3048	0.0090486
Bortezomib	COV644	-96.5941	0.00689997
Bortezomib	EOL-1	-97.213	0.00680291
Bortezomib	GP2d	-98.2306	0.0147287
Bortezomib	GR-M	-97.3342	0.00708218
Bortezomib	RI-1	-96.2187	0.00490284
Bortezomib	59M	-95.8554	0.0134913
Bortezomib	ONCO-DG-1	-96.4992	0.0115829
Bortezomib	HGC-27	-96.7322	0.0161968
Bortezomib	SNU-216	-96.337	0.0150452
Bortezomib	MB 157	-95.9545	0.00638693
Bortezomib	NCI-H1184	-95.7721	0.00723824
Bortezomib	NCI-H1341	-97.2357	0.0110233
Bortezomib	NCI-H28	-96.1421	0.0101018
Bortezomib	RVH-421	-95.9743	0.00858092
Bortezomib	SK-N-SH	-96.5195	0.00719872
Bortezomib	A4/Fuk	-96.8168	0.00222849
Bortezomib	CAS-1	-94.9696	0.0165864
Bortezomib	CMK-11-5	-95.7224	0.0062725
Bortezomib	COV318	-92.9911	0.00685906
Bortezomib	COV504	-89.7599	0.00771508
Bortezomib	GCIY	-97.1531	0.00676627
Bortezomib	HEC-151	-96.6048	0.0216096
Bortezomib	HEC-265	-95.5903	0.0169658
Bortezomib	HEC-50B	-86.5583	0.025165
Bortezomib	HEC-6	-96.6882	0.021377
Bortezomib	HMC-1-8	-96.1255	0.00701044
Bortezomib	Hs 611.T	-95.5359	0.00613139
Bortezomib	HLC-1	-96.4119	0.0110831
Bortezomib	HTK-	-96.3221	0.0170867
Bortezomib	IGR-1	-97.3166	0.00865586
Bortezomib	JHOM-1	-95.2005	0.00486198
Bortezomib	KCL-22	-97.2427	0.00419446
Bortezomib	KYM-1	-96.8984	0.00488356
Bortezomib	KYO-1	-96.2465	0.00658683
Bortezomib	LAMA-84	-97.7452	0.00535629
Bortezomib	LCLC-103H	-95.0382	0.0100827
Bortezomib	LCLC-97TM1	-96.2648	0.00839186
Bortezomib	Li-7	-96.9283	0.0155775
Bortezomib	LMSU	-95.8427	0.0103154
Bortezomib	LXF-289	-97.2241	0.014312
Bortezomib	Hs 936.T	-95.7878	0.00825448
Bortezomib	Hs 940.T	-97.1382	0.00396888
Bortezomib	KHM-1B	-96.7668	0.00403564
Bortezomib	Ki-JK	-96.7338	0.00434148
Bortezomib	KMS-28BM	-96.7467	0.00384793
Bortezomib	KO52	-96.777	0.00237386
Bortezomib	LU99	-96.2849	0.015396
Bortezomib	OC 316	-96.5256	0.00897762
Bortezomib	OUMS-23	-95.8674	0.0140709
Bortezomib	P31/FUJ	-96.7178	0.00592566
Bortezomib	PA-TU-8988S	-97.262	0.0136875
Bortezomib	RMUG-S	-96.7615	0.0675381
Bortezomib	SF126	-95.9565	0.0130639
Bortezomib	SW 1783	-94.9618	0.0163994
Bortezomib	MHH-NB-11	-96.8993	0.0104361
Bortezomib	MOLM-16	-96.6028	0.0019466
Bortezomib	MOLP-8	-96.4824	0.00729237
Bortezomib	MONO-MAC-1	-98.0152	0.00797694
Bortezomib	MONO-MAC-6	-96.8971	0.0108996
Bortezomib	NCI-H1869	-96.9482	0.00335433
Bortezomib	NCI-H2073	-96.9774	0.0265208
Bortezomib	NCI-H841	-95.8407	0.0179556
Bortezomib	NOMO-1	-95.3675	0.0118848
Bortezomib	OCI-AML2	-96.7921	0.0086054
Bortezomib	OCI-AML3	-95.7952	0.00544966
Bortezomib	OCI-AML5	-97.923	0.00917274
Bortezomib	OCI-M1	-95.2925	0.00240738
Bortezomib	OS-RC-2	-96.3701	0.0186846
Bortezomib	OV7	-92.7444	0.00826314
Bortezomib	PE/CA-PJ41 (clone D2)	-95.4895	0.00973669
Bortezomib	VMRC-RCW	-96.9199	0.00529569
Bortezomib	YMB-1	-91.0668	0.016181
Bortezomib	L-363	-96.7867	0.00550728
Bortezomib	KARPAS-620	-98.4285	0.00616565
Bortezomib	Hs 729	-96.5684	0.00787215
Bortezomib	CAL-78	-96.6244	0.00781565
Bortezomib	A101D	-96.1689	0.00329206
Bortezomib	BV-173	-96.2276	0.00813416
Bortezomib	CAL-54	-95.8702	0.00906033
Bortezomib	CML-T1	-97.037	0.00365197
Bortezomib	COLO 668	-97.3658	0.0131582
Bortezomib	COR-L279	-96.4332	0.00733622
Bortezomib	COR-L88	-87.7017	0.0293187
Bortezomib	DK-MG	-95.0625	0.00570023
Bortezomib	DMS 273	-96.4842	0.00664398
Bortezomib	DOHH-2	-97.4407	0.00460613
Bortezomib	EM-2	-96.8249	0.00162878
Bortezomib	JVM-3	-96.4391	0.00869336
Bortezomib	KLE	-91.799	0.0128179
Bortezomib	KU812	-97.0553	0.00400449
Bortezomib	22Rv1	-94.313	0.0147181
Bortezomib	769-P	-95.8011	0.00883617
Bortezomib	786-O	-95.6334	0.00879088
Bortezomib	A172	-95.6	0.00804798
Bortezomib	A2058	-95.7406	0.0194322
Bortezomib	A2780	-95.3465	0.0107129
Bortezomib	A-375	-96.0123	0.0121242
Bortezomib	A-498	-109.42	0.0104549
Bortezomib	A549	-105.036	0.0308391
Bortezomib	A-673	-96.1919	0.0058279
Bortezomib	ABC-1	-95.5162	0.00301612
Bortezomib	ACHN	-96.6792	0.00742982
Bortezomib	AMO-1	-96.1929	0.00217611
Bortezomib	AU565	-96.3316	0.00619806
Bortezomib	BT-20	-94.427	0.0268045
Bortezomib	BT-549	-96.0863	0.00575814
Bortezomib	BxPC-3	-96.3577	0.0150769
Bortezomib	WM-266-4	-97.62	0.0244247
Bortezomib	ZR-75-1	-85.6173	0.0210745
Bortezomib	ZR-75-30	-98.2853	0.0101981
Bortezomib	T24	-96.58	0.00976949
Bortezomib	TC-71	-96.5712	0.0113517
Bortezomib	MDA-MB-415	-92.8674	0.0160943
Bortezomib	SUM52PE	-96.2936	0.00621286
Bortezomib	HCC1937	-96.5769	0.00745696
Bortezomib	HCC1569	-95.7495	0.00676516
Bortezomib	HCC1187	-97.7693	0.00622071
Bortezomib	MDA-MB-175-VII	-92.0348	0.010327
Bortezomib	HCC1500	-97.2565	0.00516267
Bortezomib	MEL-JUSO	-96.8136	0.0106406
Bortezomib	WM-115	-95.3983	0.00627923
Bortezomib	MEG-01	-96.7081	0.00869793
Bortezomib	MG-63	-96.1088	0.00592405
Bortezomib	MOLT-16	-97.0767	0.00173301
Bortezomib	NALM-6	-97.3441	0.00807572
Bortezomib	NCI-H1048	-95.7127	0.0185575
Bortezomib	NCI-H1092	-92.0252	0.0189951
Bortezomib	NCI-H1573	-96.3312	0.0381898
Bortezomib	NCI-H1623	-95.7125	0.0139831
Bortezomib	NCI-H1651	-95.8122	0.00883463
Bortezomib	NCI-H2405	-89.0299	0.0167865
Bortezomib	NCI-H650	-95.5155	0.118318
Bortezomib	NCI-H716	-95.0471	0.00508851
Bortezomib	RD	-94.9438	0.00768502
Bortezomib	SH-4	-97.2896	0.00459463
Bortezomib	SHP-77	-99.0238	0.012133
Bortezomib	SK-LMS-1	-95.0304	0.00832271
Bortezomib	SK-MEL-1	-94.9675	0.0187085
Bortezomib	SK-N-DZ	-95.797	0.00888805
Bortezomib	SK-UT-1	-96.7279	0.00851945
Bortezomib	ST486	-96.9122	0.0063075
Bortezomib	C32	-96.2901	0.0129931
Bortezomib	Caki-1	-92.7578	0.0120151
Bortezomib	Calu-1	-92.9262	0.0176106
Bortezomib	Calu-3	-94.6504	0.00433568
Bortezomib	Calu-6	-95.0382	0.0178241
Bortezomib	CAMA-1	-92.4736	0.00860981
Bortezomib	Capan-1	-96.2835	0.00925955
Bortezomib	CCRF-CEM	-95.4607	0.00312012
Bortezomib	CFPAC-1	-96.5754	0.00633522
Bortezomib	COLO 205	-95.4629	0.0357021
Bortezomib	COLO 741	-101.404	0.0109594
Bortezomib	COLO 829	-96.2246	0.0165753
Bortezomib	Daoy	-95.7408	0.00655698
Bortezomib	JURKAT	-96.2908	0.00913998
Bortezomib	COLO-699	-96.3815	0.0091748
Bortezomib	DV-90	-95.2825	0.0224295
Bortezomib	ES-2	-96.0123	0.0103592
Bortezomib	FU-OV-1	-95.2585	0.0124927
Bortezomib	HRT-18	-95.0175	0.0531078
Bortezomib	OAW42	-95.513	0.014364
Bortezomib	SNU-182	-94.6682	0.0104808
Bortezomib	SNU-449	-95.8829	0.0298874
Bortezomib	SNU-475	-96.7108	0.0247144
Bortezomib	KYSE-450	-95.7096	0.0159565
Bortezomib	NB-1	-95.4041	0.00756056
Bortezomib	U266B1	-97.7998	0.00336718
Bortezomib	HEL 92.1.7	-96.4767	0.00520888
Bortezomib	P3HR-1	-96.3432	0.0082891
Bortezomib	RCH-ACV	-96.3758	0.00209619
Bortezomib	SNU-1	-97.0617	0.0170089
Bortezomib	OCI-LY3	-96.8691	0.0055277
Bortezomib	KASUMI-2	-95.874	0.00380139
Bortezomib	DLD-1	-95.7617	0.00650866
Bortezomib	DMS 114	-95.2082	0.0140292
Bortezomib	DU 145	-93.4085	0.01747
Bortezomib	EBC-1	-93.6713	0.00824735
Bortezomib	G-361	-97.1787	0.00283104
Bortezomib	GRANTA-519	-95.6845	0.00379384
Bortezomib	A-204	-97.1225	0.00528396
Bortezomib	Caov-3	-96.5873	0.00748532
Bortezomib	G-402	-95.6358	0.00503389
Bortezomib	Hs 944.T	-96.3479	0.0127355
Bortezomib	HT115	-97.1422	0.00852152
Bortezomib	J82	-95.4109	0.0119281
Bortezomib	JVM-2	-96.5942	0.00469339
Bortezomib	KARPAS-299	-96.6976	0.00588105
Bortezomib	LN-18	-97.0196	0.0152658
Bortezomib	LS411N	-95.4079	0.0173015
Bortezomib	NCI-H1944	-99.9436	0.0551587
Bortezomib	NCI-H358	-94.2105	0.010299
Bortezomib	NCI-H441	-95.2037	0.0155393
Bortezomib	NCI-H838	-94.8794	0.0284689
Bortezomib	RT-112	-97.0341	0.00519603
Bortezomib	SK-CO-1	-96.8502	0.00579841
Bortezomib	SK-LU-1	-94.992	0.00950834
Bortezomib	SNU-C1	-95.7737	0.0038189
Bortezomib	SR-786	-96.8304	0.00221417
Bortezomib	SU-DHL-10	-95.9732	0.0144669
Bortezomib	SU-DHL-4	-97.6324	0.00328363
Bortezomib	SW 1353	-96.7427	0.0393402
Bortezomib	KP-N-SI9s	-95.5023	0.00848018
Bortezomib	OCI-LY10	-98.5589	0.00553294
Bortezomib	Reh	-97.0913	0.00468586
Bortezomib	Loucy	-96.7166	0.00253695
Bortezomib	SKM-1	-95.6009	0.00369878
Bortezomib	PEER	-97.1038	0.0117432
Bortezomib	PLC/PRF/5	-96.3644	0.00752838
Bortezomib	NCI-H1693	-95.439	0.00561249
Bortezomib	NCI-H2023	-93.8038	0.0240906
Bortezomib	NCI-H3255	-95.5806	0.00863579
Bortezomib	OC 314	-96.8	0.00859856
Bortezomib	NCI-H2452	-93.5206	0.0216656
Bortezomib	Hs 939.T	-95.9248	0.00442229
Bortezomib	HCC1143	-93.3886	0.0150868
Bortezomib	HCC-1171	-80.1686	0.0271135
Bortezomib	HCC1419	-93.038	0.0286217
Bortezomib	HCC1428	-87.8562	0.396244
Bortezomib	HCC-15	-95.0871	0.0231191
Bortezomib	HCC1806	-95.9491	0.0247968
Bortezomib	HCC1954	-97.3283	0.00314175
Bortezomib	HCC-366	-96.5415	0.01113
Bortezomib	HCC38	-96.0964	0.00399003
Bortezomib	HCC-44	-96.6728	0.0197225
Bortezomib	HCC70	-77.6834	0.00714104
Bortezomib	HCC827	-96.4251	0.0084196
Bortezomib	U-937	-96.7343	0.0058078
Bortezomib	VM-CUB1	-97.2565	0.010133
Bortezomib	LN-229	-95.9062	0.00870474
Bortezomib	OCI-LY-19	-96.5088	0.0112362
Bortezomib	DB	-98.0851	0.00337617
Bortezomib	Mino	-95.1025	0.00680309
Bortezomib	HCC1395	-96.2381	0.0174529
Bortezomib	HCC2218	-96.2317	0.00979166
Bortezomib	DU4475	-99.4893	0.00504722
Bortezomib	CAL-120	-96.4135	0.00722552
Bortezomib	CAL-51	-97.7791	0.0178891
Bortezomib	CAL-85-1	-97.4016	0.0105418
Bortezomib	HCC-95	-95.692	0.0140572
Bortezomib	HCT 116	-96.0867	0.00690934
Bortezomib	HCT-15	-96.2333	0.0266421
Bortezomib	Hs 294T	-96.4649	0.011448
Bortezomib	Hs 578T	-96.8324	0.0103022
Bortezomib	Hs 695T	-98.1501	0.00373099
Bortezomib	Hs 766T	-92.0232	0.0198148
Bortezomib	HT-1080	-95.3005	0.0200934
Bortezomib	HT-144	-95.7189	0.00892777
Bortezomib	HT-29	-97.0163	0.0184011
Bortezomib	HT55	-95.0536	0.0309983
Bortezomib	HUP-T3	-95.5714	0.00738904
Bortezomib	IGROV1	-97.3541	0.0267801
Bortezomib	IMR-32	-96.2145	0.00593845
Bortezomib	JeKo-1	-96.1072	0.00730345
Bortezomib	JJN-3	-93.8191	0.00261156
Bortezomib	K-562	-99.0516	0.0163216
Bortezomib	KM12	-94.3401	0.0238631
Bortezomib	EFM-19	-93.832	0.0225245
Bortezomib	EFM-192A	-93.728	0.025474
Bortezomib	JIMT-1	-96.8742	0.0139355
Bortezomib	KPL-1	-80.9221	0.0204653
Bortezomib	HPB-ALL	-95.4707	0.00318293
Bortezomib	P12-ICHIKAWA	-96.7838	0.00182108
Bortezomib	PF-382	-96.3506	0.00272507
Bortezomib	RPMI-8402	-97.0407	0.00589442
Bortezomib	NB-4	-97.4519	0.00437946
Bortezomib	HT	-96.5023	0.00171515
Bortezomib	KNS-62	-96.4248	0.0192747
Bortezomib	COLO-704	-96.3209	0.00597762
Bortezomib	OV-90	-95.4063	0.0150293
Bortezomib	Ishikawa (Heraklio) 02 ER-	-97.3276	0.0160513
Bortezomib	CI-1	-95.3839	0.00461057
Bortezomib	KARPAS-422	-96.5435	0.00618714
Bortezomib	SU-DHL-8	-96.853	0.00380188
Bortezomib	KMM-1	-96.8233	0.00445235
Bortezomib	KMS-11	-95.9666	0.00318966
Bortezomib	KMS-26	-95.8347	0.0115294
Bortezomib	KMS-34	-96.6562	0.0122072
Bortezomib	LK-2	-96.4229	0.0116769
Bortezomib	LoVo	-96.3837	0.0134462
Bortezomib	LOX IMVI	-96.5879	0.0263795
Bortezomib	LP-1	-96.9466	0.00598731
Bortezomib	LS 180	-93.4833	0.0164028
Bortezomib	LU65	-96.0728	0.00760973
Bortezomib	Malme-3M	-97.0759	0.00326877
Bortezomib	MCF7	-95.8327	0.0380201
Bortezomib	MDA-MB-231	-94.6877	0.0108772
Bortezomib	MDA-MB-436	-96.2859	0.0126431
Bortezomib	MDA-MB-453	-93.7882	0.00672784
Bortezomib	MDA-MB-468	-95.8813	0.00597453
Bortezomib	MDST8	-95.3869	0.0081723
Bortezomib	MEC-1	-95.6818	0.00497546
Bortezomib	TOV-112D	-95.732	0.0286851
Bortezomib	WSU-DLCL2	-96.3421	0.00412963
Bortezomib	ESS-1	-95.7089	0.00862015
Bortezomib	G-401	-95.7759	0.00868619
Bortezomib	KELLY	-95.0298	0.00353002
Bortezomib	SEM	-96.7911	0.00239132
Bortezomib	NCI-H524	-99.0465	0.0077162
Bortezomib	NCI-H196	-96.0885	0.0269512
Bortezomib	Hs 571.T	-94.7108	0.0101756
Bortezomib	SK-MEL-24	-96.3718	0.0196836
Bortezomib	HT-1376	-94.4679	0.0181201
Bortezomib	CHL-1	-94.3748	0.00950608
Bortezomib	NCI-H2170	-95.7565	0.0155693
Bortezomib	AN3 CA	-96.2402	0.015463
Bortezomib	TOV-21G	-96.7628	0.00424914
Bortezomib	SK-MEL-3	-95.8218	0.00895188
Bortezomib	DBTRG-05MG	-95.4629	0.0347314
Bortezomib	RS4;11	-96.4443	0.00170399
Bortezomib	SJSA-1	-95.3508	0.0265631
Bortezomib	NCI-H520	-93.3243	0.00791352
Bortezomib	NCI-H810	-95.461	0.0117835
Bortezomib	RL	-97.8954	0.00325054
Bortezomib	NCI-H647	-96.2326	0.0137321
Bortezomib	HEC-1-A	-97.2073	0.0154617
Bortezomib	AGS	-98.4403	0.00936196
Bortezomib	Detroit 562	-98.6301	0.0113794
Bortezomib	NCI-H1581	-96.2436	0.0128723
Bortezomib	SCaBER	-96.9488	0.014272
Bortezomib	NCI-H1781	-94.6634	0.0129162
Bortezomib	NCI-H146	-97.6104	0.010911
Bortezomib	CHP-212	-96.9894	0.00503766
Bortezomib	KATO III	-95.2377	0.00788487
Bortezomib	BDCM	-94.6213	0.00797616
Bortezomib	DMS 79	-98.3159	0.0136219
Bortezomib	MC116	-97.1984	0.0098117
Bortezomib	RH-18	-93.2931	0.0312594
Bortezomib	RH-41	-97.1243	0.0073474
Bortezomib	TE 617.T	-97.6441	0.00686953
Bortezomib	SH-10-TC	-95.1904	0.0160813
Bortezomib	HuG1-N	-95.3443	0.00183127
Bortezomib	LC-1/sq-SF	-95.0046	0.0188139
Bortezomib	MeWo	-94.4136	0.00807792
Bortezomib	MIA PaCa-2	-95.8238	0.0151467
Bortezomib	MKN74	-97.5388	0.00877238
Bortezomib	MM1-S	-97.9193	0.00200064
Bortezomib	MSTO-211H	-96.2485	0.0219562
Bortezomib	MV-4-11	-96.1922	0.0051835
Bortezomib	NCI-H1299	-95.8375	0.0185261
Bortezomib	NCI-H1437	-97.0856	0.0194986
Bortezomib	NCI-H1650	-94.2939	0.00328796
Bortezomib	NCI-H1666	-90.5321	0.00767708
Bortezomib	NCI-H1568	-98.0262	0.012183
Bortezomib	NCI-H1563	-96.7154	0.0577676
Bortezomib	NCI-H1793	-98.9771	0.0552781
Bortezomib	HH	-96.9658	0.00304646
Bortezomib	FaDu	-96.4066	0.016526
Bortezomib	SJRH30	-92.445	0.0164968
Bortezomib	SW 1271	-94.0994	0.0215404
Bortezomib	NCI-H1792	-96.13	0.0518438
Bortezomib	GCT	-96.589	0.0190361
Bortezomib	SNU-16	-97.0223	0.00579081
Bortezomib	NCI-H82	-94.6978	0.00125041
Bortezomib	Caki-2	-97.2376	0.0228355
Bortezomib	H4	-97.1849	0.0115202
Bortezomib	EB2	-96.9031	0.00645847
Bortezomib	SK-N-FI	-96.2342	0.0115157
Bortezomib	GA-10	-98.9241	0.0155415
Bortezomib	EB1	-96.8456	0.00647058
Bortezomib	MJ	-95.4621	0.00280077
Bortezomib	NCI-H1355	-95.8759	0.0277981
Bortezomib	IPC-298	-96.4305	0.00943893
Bortezomib	VMRC-RCZ	-95.7037	0.00846488
Bortezomib	OE33	-95.5228	0.0201265
Bortezomib	COLO-800	-95.2377	0.0100824
Bortezomib	MFE-296	-95.5237	0.0198043
Bortezomib	GI-1	-96.1826	0.0089434
Bortezomib	KYSE-410	-95.8965	0.0211552
Bortezomib	NUGC-3	-97.2502	0.0119382
Bortezomib	OE19	-95.4657	0.0134002
Bortezomib	KYSE-510	-96.2456	0.0119237
Bortezomib	KYSE-150	-96.7616	0.00662743
Bortezomib	NCI-H1703	-95.3271	0.00911298
Bortezomib	NCI-H1975	-95.4804	0.00964354
Bortezomib	NCI-H2087	-95.63	0.00721202
Bortezomib	NCI-H2122	-99.2668	0.0225121
Bortezomib	NCI-H2126	-93.0959	0.0243784
Bortezomib	NCI-H226	-97.2422	0.0149038
Bortezomib	NCI-H460	-96.6199	0.0851743
Bortezomib	NCI-H661	-95.7092	0.0173129
Bortezomib	OVCAR-4	-95.9706	0.0120463
Bortezomib	OVCAR-8	-96.2181	0.0193016
Bortezomib	Panc 02.03	-92.8847	0.0110313
Bortezomib	Panc 03.27	-95.7591	0.0105786
Bortezomib	Panc 04.03	-86.9707	0.0225825
Bortezomib	PANC-1	-95.7799	0.0087596
Bortezomib	Panc 10.05	-95.9121	0.005207
Bortezomib	PC-14	-96.6647	0.0152009
Bortezomib	PC-3	-95.3395	0.014273
Bortezomib	MEL-HO	-96.8686	0.00529723
Bortezomib	GMS-10	-95.4131	0.011228
Bortezomib	KYSE-70	-95.0096	0.0180362
Bortezomib	GAMG	-96.9805	0.0176506
Bortezomib	TE-11	-98.336	0.0288757
Bortezomib	KS-1	-96.8343	0.0101053
Bortezomib	TE-1	-93.1043	0.0156362
Bortezomib	MOG-G-UVW	-96.4283	0.0198809
Bortezomib	TE-5	-95.0184	0.00796774
Bortezomib	TE-15	-91.9819	0.0166842
Bortezomib	8-MG-BA	-96.2907	0.0188633
Bortezomib	SK-MEL-30	-96.1966	0.0106565
Bortezomib	KURAMOCHI	-91.9108	0.030894
Bortezomib	COR-L23	-96.0023	0.0178496
Bortezomib	KYSE-520	-94.8029	0.0133939
Bortezomib	KYSE-270	-96.9856	0.0102525
Bortezomib	huH-1	-117.95	0.044674
Bortezomib	JHH-5	-103.601	0.0169828
Bortezomib	JHH-7	-95.5718	0.0102004
Bortezomib	JHH-2	-95.8822	0.0182699
Bortezomib	MKN-45	-95.8913	0.00802921
Bortezomib	MKN7	-95.9993	0.00708166
Bortezomib	MKN1	-94.2876	0.00680523
Bortezomib	NUGC-4	-93.576	0.0162484
Bortezomib	PSN1	-96.2902	0.0104167
Bortezomib	Raji	-97.3324	0.0106576
Bortezomib	REC-1	-95.6445	0.00953374
Bortezomib	RERF-LC-MS	-94.6005	0.04173
Bortezomib	RERF-LC-AI	-96.1216	0.0105397
Bortezomib	RKO	-95.3779	0.00853029
Bortezomib	RPMI-7951	-96.905	0.0101204
Bortezomib	RPMI 8226	-98.1783	0.00333182
Bortezomib	SF-295	-96.2148	0.0117592
Bortezomib	SK-BR-3	-96.4241	0.00643261
Bortezomib	SK-ES-1	-95.3637	0.00978682
Bortezomib	SK-MEL-2	-97.0671	0.0103978
Bortezomib	SK-MEL-5	-94.6251	0.00880566
Bortezomib	SK-MES-1	-96.3408	0.015812
Bortezomib	SK-N-AS	-94.3186	0.00724799
Bortezomib	SK-OV-3	-94.5393	0.0267634
Bortezomib	Set-2	-97.3141	0.0104373
Bortezomib	Z-138	-99.2189	0.00572716
Bortezomib	LP-6	-94.7011	0.0102908
Bortezomib	NCI-H2330	-96.3309	0.0322108
Bortezomib	WS1	-93.2529	0.0176345
Bortezomib	SUM-52	-95.2948	0.00547683
Bortezomib	T778	-95.3539	0.0185818
Bortezomib	OMM2.3	-95.6588	0.0121499
Bortezomib	MAVER-1	-98.7004	0.00673422
Bortezomib	Mel202	-95.6641	0.0100921
Bortezomib	OMM2.5	-96.079	0.0216898
Bortezomib	Mel285	-92.3847	0.00819977
Bortezomib	OV56	-95.7216	0.0136018

## Sheet: CLIP CSN5i-2
Supplementary Data 1 Cancer Cell Line Encyclopedia data with CSN5i-2
COMPOUND	Cell Line	AMAX	EC50
CSN5i-2	A-498	-90.1793	1.40082
CSN5i-2	SUP-T1	-89.0419	0.767623
CSN5i-2	U-87 MG	-61.295	1.18759
CSN5i-2	Calu-1	-61.3652	13.0194
CSN5i-2	HCC4006	-58.7064	1.73491
CSN5i-2	HPB-ALL	-76.1816	1.01655
CSN5i-2	FaDu	-81.7331	0.55008
CSN5i-2	DND-41
CSN5i-2	NCI-H1339	-66.5268	1.13452
CSN5i-2	MG-63	-59.1323	0.477811
CSN5i-2	NCI-H1155	-84.5649	0.653364
CSN5i-2	LUDLU-1	-71.9634	3.41367
CSN5i-2	59M	-68.225	2.64884
CSN5i-2	WM-88	-55.011	20.135
CSN5i-2	Calu-6	-81.2731	0.538733
CSN5i-2	HCC-78	-76.0137	2.28869
CSN5i-2	Caki-1	-77.2592	0.845398
CSN5i-2	GI-1	-77.3301	3.27063
CSN5i-2	KMRC-20	-59.6474	0.788326
CSN5i-2	OCI-AML5	-95.0838	0.676684
CSN5i-2	NCI-H1755	-59.7455	0.967339
CSN5i-2	HCC-15	-62.4563	5.19533
CSN5i-2	HCC-44	-96.9267	2.37674
CSN5i-2	DU4475	-96.0934	0.217688
CSN5i-2	EFM-192A
CSN5i-2	GRANTA-519
CSN5i-2	HEL 92.1.7	-93.6124	0.491
CSN5i-2	NALM-6	-96.9284	0.209313
CSN5i-2	MIA PaCa-2	-68.0753	1.80566
CSN5i-2	NCI-H1650	-51.8803	1.81517
CSN5i-2	Capan-1	-47.9356	0.643031
CSN5i-2	GB-1	-71.853	3.89994
CSN5i-2	G-402	-68.2358	4.1012
CSN5i-2	G-401	-80.8895	0.402195
CSN5i-2	Hep 3B2.1-7	-73.3923	1.80025
CSN5i-2	H4	-69.1509	0.789799
CSN5i-2	MDA-MB-157	-72.4733	2.48713
CSN5i-2	NCI-H2023	-80.8504	0.518048
CSN5i-2	92.1	-87.1561	3.8786
CSN5i-2	MOG-G-CCM	-49.6263	3.47571
CSN5i-2	NCI-H2110	-93.4966	1.75914
CSN5i-2	A2058	-67.9636	2.04959
CSN5i-2	FU97	-93.0079	0.941676
CSN5i-2	NCI-H2171	-93.2459	1.33961
CSN5i-2	NCI-H1792	-75.0245	2.26566
CSN5i-2	NCI-H1048	-90.8794	1.91866
CSN5i-2	Malme-3M	-77.2927	2.0553
CSN5i-2	HRT-18	-70.0038	1.03036
CSN5i-2	ChaGo-K-1	-57.2121	0.966507
CSN5i-2	ChaGo-K-1	-57.2121	0.966507
CSN5i-2	NCI-H23	-82.3955	0.347449
CSN5i-2	NCI-H2228	-65.2742	4.92599
CSN5i-2	MM466	-72.7813	2.24809
CSN5i-2	MDA-MB-435S	-33.9825	4.46766
CSN5i-2	SUM52PE	-88.1546	4.05969
CSN5i-2	SNU-C5	-67.2945	0.512993
CSN5i-2	SUM44PE	-101.321	17.0233
CSN5i-2	SNU-213	-53.8918	4.0087
CSN5i-2	HuH-6
CSN5i-2	HCC-1833	-63.4572	3.40568
CSN5i-2	NCI-H1341	-90.4804	2.00709
CSN5i-2	MDA-MB-468	-55.4893	5.93535
CSN5i-2	A-704	-61.9934	1.64014
CSN5i-2	HCC70	-84.2177	2.35003
CSN5i-2	NCI-H1666	-77.3741	11.9272
CSN5i-2	LOX IMVI	-77.6102	0.952231
CSN5i-2	MM253	-65.6844	30
CSN5i-2	HT-1080	-32.1116	0.406509
CSN5i-2	HMC-1-8	-70.42	1.10617
CSN5i-2	HCC827	-74.292	1.77622
CSN5i-2	HEC-50B	-66.0818	0.199947
CSN5i-2	Hs 944.T	-71.5489	0.77799
CSN5i-2	HPAC	-43.9626	1.9879
CSN5i-2	MEL-JUSO	-57.1378	11.1744
CSN5i-2	MONO-MAC-1	-92.065	0.747389
CSN5i-2	MOLP-8
CSN5i-2	MCC14/2	-86.1612	0.28154
CSN5i-2	NCI-H1915	-66.8199	1.26925
CSN5i-2	HEC-265	-61.3113	0.807426
CSN5i-2	HCC1500
CSN5i-2	NCI-H2170	-58.4695	17.5135
CSN5i-2	HCC-56	-63.4393	0.413416
CSN5i-2	Hey-A8	-53.3038	1.98647
CSN5i-2	HCC1806	-57.3229	5.45385
CSN5i-2	Hs 852.T	-76.098	2.20343
CSN5i-2	HEC-251	-37.6682	0.513222
CSN5i-2	JHOM-1	-59.8567	30
CSN5i-2	HSC-2	-62.6662	0.892183
CSN5i-2	NB-4	-95.2537	0.211791
CSN5i-2	MCC26	-74.8508	1.43521
CSN5i-2	PC-14	-50.2929	8.98527
CSN5i-2	NCI-H3255	-23.0802	30
CSN5i-2	EOL-1	-100.783	0.262212
CSN5i-2	JU77	-67.6539	0.857004
CSN5i-2	HUP-T3	-72.307	0.349238
CSN5i-2	HEC-108	-51.9305	3.12609
CSN5i-2	A172	-55.6841	13.4417
CSN5i-2	MM576	-52.394	7.15034
CSN5i-2	HCC1187	-75.8993	7.50265
CSN5i-2	HT-29	-64.9206	2.38548
CSN5i-2	HLE	-90.9124	1.36123
CSN5i-2	HCC1954	-88.6962	2.18158
CSN5i-2	Hs 294T	-53.6994	1.94875
CSN5i-2	HL-60	-90.6278	0.87146
CSN5i-2	Panc 02.03
CSN5i-2	MOLT-13	-95.3007	0.21722
CSN5i-2	NCI-H211	-68.3447	1.73363
CSN5i-2	HUP-T4	-81.3707	30
CSN5i-2	NCI-H2126	-18.8926	30
CSN5i-2	A101D	-76.7398	0.371559
CSN5i-2	HEC-151	-65.4188	1.28324
CSN5i-2	KMRC-1	-54.4009	1.89152
CSN5i-2	Hep3B	-76.5642	1.09063
CSN5i-2	NCI-H1299	-58.5091	1.52382
CSN5i-2	NCI-H2122	-79.8003	0.893447
CSN5i-2	LS513
CSN5i-2	NCI-H810	-67.8352	0.754251
CSN5i-2	HD-MY-Z	-86.2175	0.531319
CSN5i-2	AsPC-1	-59.6849	4.73605
CSN5i-2	IGROV1	-66.8455	7.24295
CSN5i-2	Hs 936.T	-84.1429	1.53647
CSN5i-2	GP2d	-35.7458	30
CSN5i-2	IGR-37	-80.2025	4.03866
CSN5i-2	NCI-H650	-44.5856	30
CSN5i-2	NCI-H2172	-75.6398	4.8917
CSN5i-2	KARPAS-422	-79.6206	1.74574
CSN5i-2	JHH-4	-91.4689	0.387835
CSN5i-2	HLC-1	-73.9563	3.33042
CSN5i-2	KP-1N	-56.9313	1.11119
CSN5i-2	HuG1-N	-75.3496	13.9964
CSN5i-2	NCI-H647	-44.0246	30
CSN5i-2	NCI-N87	-47.3502	0.105801
CSN5i-2	JHOS-2	-38.1051	30
CSN5i-2	NCI-H1568	-93.8026	0.434267
CSN5i-2	HuH-7	-82.3154	0.308941
CSN5i-2	HARA	-63.4816	9.02744
CSN5i-2	MFE-280	-66.9982	5.45281
CSN5i-2	NCI-H441	-64.9424	3.41477
CSN5i-2	NCI-H841	-78.3347	1.03544
CSN5i-2	ABC-1	-77.8125	0.484869
CSN5i-2	KP-3	-58.802	1.88939
CSN5i-2	JL-1	-47.9564	0.717932
CSN5i-2	KYSE-150	-49.8534	13.3667
CSN5i-2	JHUEM-2	-86.9649	0.911961
CSN5i-2	IPC-298	-65.2966	1.22703
CSN5i-2	RT-112	-42.1113	5.73307
CSN5i-2	P12-ICHIKAWA	-95.4636	0.278805
CSN5i-2	KYSE-180	-63.0038	2.14939
CSN5i-2	JVM-2	-85.1393	0.553071
CSN5i-2	Ishikawa	-71.6276	1.54746
CSN5i-2	HEL	-95.954	0.403615
CSN5i-2	MM138	-89.9344	1.52006
CSN5i-2	NCI-H1373	-65.8548	9.30427
CSN5i-2	MM485	-69.291	0.520703
CSN5i-2	A2780	-85.074	0.279055
CSN5i-2	Hs 695T	-69.7728	0.699688
CSN5i-2	HCC1143	-57.1762	6.07243
CSN5i-2	KP4	-68.6951	1.21277
CSN5i-2	ONCO-DG-1	-61.2577	1.11195
CSN5i-2	NCI-H322	-37.8008	2.53611
CSN5i-2	MM415	-88.4479	1.36903
CSN5i-2	HLF	-62.5035	0.69697
CSN5i-2	PC-3	-57.0972	5.89081
CSN5i-2	NB-1	-92.7531	0.531043
CSN5i-2	SEM	-97.9816	0.727696
CSN5i-2	NCI-H82	-95.3022	5.19307
CSN5i-2	NCI-H2452	-33.7782	1.94404
CSN5i-2	PE/CA-PJ34 (clone C12)
CSN5i-2	OUMS-23	-82.8646	0.746591
CSN5i-2	KBM-7	-95.2333	0.229423
CSN5i-2	KATO III	-58.0161	9.80632
CSN5i-2	Kasumi3	-93.6402	0.389815
CSN5i-2	HSC-4	-75.9669	1.05041
CSN5i-2	MM426	-60.9162	3.03984
CSN5i-2	NCI-H2087	-59.3219	1.11593
CSN5i-2	MeWo	-53.7976	0.471662
CSN5i-2	AU565	-62.6343	1.35056
CSN5i-2	BICR 16	-84.074	1.01978
CSN5i-2	BICR 6	-79.1425	1.10707
CSN5i-2	KU-19-19	-51.5044	1.97398
CSN5i-2	KE-97	-97.8925	0.547064
CSN5i-2	MM537	-73.4726	2.6291
CSN5i-2	P3HR-1	-76.4402	0.560077
CSN5i-2	Panc 10.05	-84.7778	0.308387
CSN5i-2	OV56	-76.0147	0.401397
CSN5i-2	SK-ES-1	-89.0847	0.542597
CSN5i-2	MOLM-16	-89.6899	0.132689
CSN5i-2	Panc 03.27	-70.0008	0.679239
CSN5i-2	AM-38	-77.876	0.983174
CSN5i-2	A549	-65.9191	1.41226
CSN5i-2	BFTC-909	-64.2004	7.57843
CSN5i-2	LC2/ad	-72.9997	3.57092
CSN5i-2	JHUEM-3	-38.5937	30
CSN5i-2	MOLT-16	-97.996	0.340963
CSN5i-2	NCI-H146	-93.4458	5.25358
CSN5i-2	BHY	-54.4996	30
CSN5i-2	CAL-148	-74.0654	1.68249
CSN5i-2	A4/Fuk	-87.4564	0.12005
CSN5i-2	AML-193	-86.881	3.21293
CSN5i-2	L-363	-93.2523	0.250943
CSN5i-2	Hs 766T	-55.0648	10.8216
CSN5i-2	J82	-35.781	4.93135
CSN5i-2	PF-382	-92.2122	0.261828
CSN5i-2	PANC-1	-71.382	0.476967
CSN5i-2	C32	-68.5706	0.829995
CSN5i-2	BC-3C	-89.0992	2.03201
CSN5i-2	LCLC-103H	-58.0291	21.5008
CSN5i-2	KP-2	-62.2481	0.942229
CSN5i-2	L-428	-85.1848	0.590105
CSN5i-2	KNS-62	-53.5357	8.04914
CSN5i-2	HCT-15	-96.6566	1.36094
CSN5i-2	KURAMOCHI	-63.3581	0.391732
CSN5i-2	KNS-60	-60.6592	6.14011
CSN5i-2	RD-ES	-87.9665	0.83896
CSN5i-2	SK-MEL-3	-53.4499	19.969
CSN5i-2	PE/CA-PJ49	-57.7263	0.96958
CSN5i-2	Panc 04.03	-56.0819	6.71325
CSN5i-2	CL-34	-61.829	3.88108
CSN5i-2	A-673	-86.0109	0.43111
CSN5i-2	8505C	-70.0049	0.828697
CSN5i-2	AN3 CA	-65.8482	2.23009
CSN5i-2	KMS-11	-93.839	0.214728
CSN5i-2	L3.3	-73.3957	1.38775
CSN5i-2	CAL-120	-56.6527	6.81474
CSN5i-2	Hs 939.T
CSN5i-2	LMSU	-44.612	0.24668
CSN5i-2	KO52	-69.9004	0.860679
CSN5i-2	NCI-H2347
CSN5i-2	PL-21	-84.4478	0.683648
CSN5i-2	PA-TU-8988T	-70.8261	5.86976
CSN5i-2	BEN	-75.909	12.4948
CSN5i-2	KNS-42
CSN5i-2	PLC/PRF/5	-69.7798	6.99297
CSN5i-2	SNU-475	-37.4918	2.60727
CSN5i-2	PL45	-67.7646	0.72176
CSN5i-2	RERF-LC-MS	-70.6204	1.55996
CSN5i-2	QGP-1	-37.3791	30
CSN5i-2	PK-45H	-66.2879	1.86025
CSN5i-2	NCI-H661	-45.3375	0.457385
CSN5i-2	NCI-H1693
CSN5i-2	BICR 18	-66.1985	30
CSN5i-2	CMK	-95.0196	1.80049
CSN5i-2	ACC-MESO-1	-59.6611	2.39723
CSN5i-2	KYSE-410	-65.2143	11.0087
CSN5i-2	KS-1	-56.5273	9.04039
CSN5i-2	NCI-H1975	-75.8005	2.83171
CSN5i-2	NCI-H2444	-64.2445	0.322152
CSN5i-2	PK-59	-62.6506	1.76106
CSN5i-2	OCI-AML3	-107.897	1.17704
CSN5i-2	OVISE	-50.7897	29.1124
CSN5i-2	CFPAC-1	-30.0876	3.54214
CSN5i-2	BT-16	-69.17	3.27955
CSN5i-2	IST-MES2	-78.3161	0.608632
CSN5i-2	PA-TU-8988S	-61.8903	30
CSN5i-2	SH-10-TC	-63.9298	1.38721
CSN5i-2	RCM-1	-68.9259	2.70324
CSN5i-2	SJRH30	-72.1309	1.92566
CSN5i-2	NCI-H2030	-66.9102	0.55899
CSN5i-2	OCI-LY3	-88.7655	0.403948
CSN5i-2	CEMC1	-94.3342	0.343217
CSN5i-2	COR-L105	-61.7449	4.94243
CSN5i-2	COLO 741	-85.1354	1.33928
CSN5i-2	LS 180	-71.0758	0.447681
CSN5i-2	MDA-MB-436	-61.6567	0.387058
CSN5i-2	KP-1NL	1.24591	30
CSN5i-2	SCC-25	-77.7449	9.93041
CSN5i-2	RD	-78.1258	1.82567
CSN5i-2	SK-MEL-28	-62.4524	0.418519
CSN5i-2	RPMI-8402	-94.1064	0.632828
CSN5i-2	OCI-M1
CSN5i-2	SNU-8	-66.8871	0.600961
CSN5i-2	CAMA-1	-52.8643	20.5068
CSN5i-2	BT-549	-68.5586	0.296429
CSN5i-2	CI-1	-97.1677	0.1931
CSN5i-2	CAL-54	-78.4723	1.16675
CSN5i-2	BICR 31	-46.9046	1.20935
CSN5i-2	LP-1	-96.4913	1.09375
CSN5i-2	LC-1/sq-SF	-56.4859	24.0025
CSN5i-2	KYSE-70	-63.2437	6.04123
CSN5i-2	SW 900	-69.9106	1.4516
CSN5i-2	SNU-61	-59.4602	1.99238
CSN5i-2	TALL-1	-93.2268	0.639282
CSN5i-2	RKN	-50.4867	1.12542
CSN5i-2	RERF-LC-AI	-68.2966	0.581257
CSN5i-2	T-47D	-47.5664	1.03086
CSN5i-2	Sq-1	-87.1065	1.26567
CSN5i-2	SNU-175	-83.9171	0.805638
CSN5i-2	SNG-M	-84.6617	0.370002
CSN5i-2	SYO-1	-94.8621	0.471537
CSN5i-2	CAL-29	-71.9691	5.69168
CSN5i-2	COLO 201	-60.1132	1.12272
CSN5i-2	SK-MEL-31	-77.9627	5.35478
CSN5i-2	SW837	9.94026	30
CSN5i-2	MDA-MB-175-VII	-72.9358	3.5092
CSN5i-2	HSC-3	-74.2927	0.636958
CSN5i-2	LN-18	-93.2196	0.708168
CSN5i-2	CMK-86	-100.485	1.72471
CSN5i-2	BxPC-3	-58.0255	6.03174
CSN5i-2	KYSE-30	-64.027	1.69957
CSN5i-2	Kasumi-6	-94.1827	4.4623
CSN5i-2	SU-DHL-8	-96.3407	0.467336
CSN5i-2	SK-HEP-1	-51.5413	0.97894
CSN5i-2	SNU-16	-97.4089	2.08163
CSN5i-2	TC-71	-86.5123	1.99276
CSN5i-2	SNU-324
CSN5i-2	SNU-C2A	-65.41	5.17699
CSN5i-2	WM-983B	-84.1478	1.39493
CSN5i-2	CAL-12T	-77.6984	0.473992
CSN5i-2	BT-474
CSN5i-2	SW48	-79.7282	3.24087
CSN5i-2	THP-1	-96.0233	0.636345
CSN5i-2	SNU-387	-58.7485	0.665974
CSN5i-2	SU-DHL-6	-91.6664	0.260832
CSN5i-2	MDA-MB-231	-68.6773	1.58322
CSN5i-2	LIM2099	-53.7662	0.390996
CSN5i-2	697	-96.0331	0.476511
CSN5i-2	COR-L47	-90.9283	30
CSN5i-2	JHH-7	-71.5713	2.43623
CSN5i-2	K029AX	-80.7134	3.06236
CSN5i-2	LIM2550	-88.9529	1.03736
CSN5i-2	SW403	-46.4972	30
CSN5i-2	PK-1	-43.299	2.71218
CSN5i-2	SCaBER	-51.3746	3.55117
CSN5i-2	SU-DHL-5	-96.8747	0.161368
CSN5i-2	C3A	7.81243	30
CSN5i-2	CAL-85-1	-59.0206	7.98655
CSN5i-2	CAL 27	-76.1838	0.71267
CSN5i-2	SK-OV-3	-25.4601	30
CSN5i-2	TYK-nu	-84.3354	0.154803
CSN5i-2	TE-11	-76.5364	1.0326
CSN5i-2	WM-115	-57.0332	1.25473
CSN5i-2	NCI-H1437	-74.4446	17.6762
CSN5i-2	MFE-319	-74.0206	11.0525
CSN5i-2	LN-229	-75.2449	2.59615
CSN5i-2	JIMT-1	-52.0229	22.5579
CSN5i-2	NCI-H1355	-66.2098	1.28158
CSN5i-2	COLO 205	-78.8857	12.4518
CSN5i-2	CCRF-HSB-2	-97.0852	0.150348
CSN5i-2	CAS-1	-55.8592	0.705449
CSN5i-2	CW-2	-41.8416	4.94758
CSN5i-2	Li-7	-51.3135	0.765576
CSN5i-2	WM1799	-79.2011	1.74844
CSN5i-2	SNU-449	-67.5246	2.12982
CSN5i-2	SNU-1040	-68.5919	26.8426
CSN5i-2	U-251 MG	-63.9712	1.61141
CSN5i-2	TE-6	-76.3551	1.68455
CSN5i-2	SNU-C1	-63.2844	11.7318
CSN5i-2	WM-266-4	-64.0825	1.44245
CSN5i-2	T3M-4	-69.7225	2.41777
CSN5i-2	UKE1	-97.657	0.160318
CSN5i-2	U266B1	-59.5833	0.484716
CSN5i-2	UACC-257	-53.2157	0.555871
CSN5i-2	SNU-C4	-65.1523	2.28003
CSN5i-2	TE-15	-87.0314	0.0695431
CSN5i-2	U-118 MG	-84.8401	1.2876
CSN5i-2	SU-DHL-4	-92.6497	0.703008
CSN5i-2	NIH:OVCAR-3	-73.7025	0.522879
CSN5i-2	ZR-75-1
CSN5i-2	SK-MES-1
CSN5i-2	SNU-685	-58.6813	2.08754
CSN5i-2	SNU-761	-87.9059	0.280543
CSN5i-2	SW 1353	-68.4024	1.37118
CSN5i-2	SNU-349	-41.7612	3.55136
CSN5i-2	SH-4	-64.7832	0.426196
CSN5i-2	RH-41	-94.0702	0.951602
CSN5i-2	SUM149PT	-62.4612	0.883313
CSN5i-2	TCC-PAN2	-56.4739	0.816773
CSN5i-2	SUIT-2	-59.8596	2.03919
CSN5i-2	SW 1573	-70.8158	1.06949
CSN5i-2	769-P	-57.6997	13.9062
CSN5i-2	LC-1F	-63.8659	6.9922
CSN5i-2	SNU-878	-127.09	6.72247
CSN5i-2	VMRC-LCD	-84.8024	0.9612
CSN5i-2	RMUG-S	-37.3402	30
CSN5i-2	TANOUE	-84.1093	0.24844
CSN5i-2	TE-1	-54.0943	0.750996
CSN5i-2	786-O	-72.9736	1.0451
CSN5i-2	1321N1	-77.75	3.67618
CSN5i-2	HCC-1359	-74.4951	1.8652
CSN5i-2	COLO 829	-59.5581	10.7148
CSN5i-2	DMS 53	-55.4003	8.76017
CSN5i-2	DMS 153	-84.9422	0.404694
CSN5i-2	KLE	-64.7434	1.25511
CSN5i-2	LU99	-83.464	0.250255
CSN5i-2	MM370	-75.5071	6.21881
CSN5i-2	MCC13	-73.9655	0.845859
CSN5i-2	LO68	-67.1744	3.3681
CSN5i-2	SK-MEL-30	-74.6435	2.28042
CSN5i-2	SF8657	-44.9671	30
CSN5i-2	NCI-H520	-67.7014	10.7909
CSN5i-2	SNB-19	-75.9585	2.20454
CSN5i-2	SH-SY5Y	-81.9449	3.47639
CSN5i-2	PA-TU-8902	-68.2996	2.33401
CSN5i-2	P31/FUJ	-79.6389	0.690325
CSN5i-2	SW620	-73.1873	2.97721
CSN5i-2	SU.86.86	-51.3222	27.0389
CSN5i-2	NCI-H2286	-86.2784	0.363861
CSN5i-2	SK-MEL-2	-75.6177	1.93948
CSN5i-2	SK-CO-1	-71.5002	1.22041
CSN5i-2	RKO	-72.4113	2.71684
CSN5i-2	RPMI-7951	-63.6431	15.9803
CSN5i-2	NCI-H838	-51.5909	1.00249
CSN5i-2	SKM-1	-92.4056	0.487098
CSN5i-2	NCI-H747	-64.3896	0.732683
CSN5i-2	SW 1088
CSN5i-2	SU-DHL-10	-93.9421	0.649166
CSN5i-2	SK-N-SH	-57.6839	2.61268
CSN5i-2	NCI-H2073	-75.3496	4.44531
CSN5i-2	SK-N-BE(2)	-74.5551	0.455251
CSN5i-2	Detroit 562	-60.5905	4.0046
CSN5i-2	CL-14	-47.362	30
CSN5i-2	COLO-678	-61.9414	3.4057
CSN5i-2	COLO-704	-73.5648	0.634011
CSN5i-2	MDST8	-64.5693	1.39014
CSN5i-2	IGR-39	-61.2066	1.72003
CSN5i-2	NCI-H1703	-89.2883	1.63813
CSN5i-2	LIM2405	-75.2071	2.38437
CSN5i-2	M-07e	-49.4963	7.1815
CSN5i-2	KCI-MOH1	-69.6945	0.796845
CSN5i-2	SNU-1079	-77.3501	0.661367
CSN5i-2	SNU-398	-81.8926	0.277177
CSN5i-2	TE-14	-76.0543	3.66263
CSN5i-2	WSU-WM	-81.8754	0.814209
CSN5i-2	NO36	-62.4389	1.99742
CSN5i-2	NOMO-1	-87.8233	1.64138
CSN5i-2	SW982	-52.5713	1.38403
CSN5i-2	MM170	-67.0807	11.449
CSN5i-2	MM127	-68.3805	0.508102
CSN5i-2	MFE-296	-74.4288	0.517879
CSN5i-2	U-937	-95.3462	0.353857
CSN5i-2	OVCAR-4	-44.567	1.53655
CSN5i-2	SNU-668	-55.1049	30
CSN5i-2	MKN-45	-66.5995	1.70666
CSN5i-2	MM383	-71.8102	1.1899
CSN5i-2	SNU-886	-75.04	30
CSN5i-2	SNU-410	-57.7763	21.1113
CSN5i-2	MEC-1	-86.5452	0.517235
CSN5i-2	ME180	-73.3983	0.629781
CSN5i-2	MCAS	-55.7615	0.692407
CSN5i-2	LU65	-92.5965	0.558246
CSN5i-2	SNU-81	-75.6434	0.733359
CSN5i-2	SUM185PE	-87.9038	11.2389
CSN5i-2	SF-268	-55.4647	1.88418
CSN5i-2	DLD-1	-44.4055	30
CSN5i-2	DMS 273	-70.462	0.690864
CSN5i-2	NCI-H28	-43.8039	4.70358
CSN5i-2	ML-2	-96.3897	0.687104
CSN5i-2	MKN1	-60.4228	2.03072
CSN5i-2	KM12	-67.0266	3.46949
CSN5i-2	NCI-H1581
CSN5i-2	LOU-NH91	-64.4676	1.34559
CSN5i-2	SW480	-75.2713	1.83938
CSN5i-2	SW 1271	-51.637	0.76618
CSN5i-2	SUM190PT	-68.0062	2.94644
CSN5i-2	SW 1783	-45.5606	0.357573
CSN5i-2	COLO-320	-71.5311	1.39622
CSN5i-2	COV644	-48.5183	1.04418
CSN5i-2	NCI-H460	-74.4201	8.60716
CSN5i-2	MOLM-13	-96.2502	0.26202
CSN5i-2	UACC-62	-68.6365	3.70643
CSN5i-2	SNU-423	-50.7958	1.30506
CSN5i-2	RVH-421	-48.1164	2.4309
CSN5i-2	SK-LU-1	-76.2337	3.36812
CSN5i-2	VMRC-RCW	-69.3354	2.19043
CSN5i-2	SK-MEL-5	-89.4906	1.58584
CSN5i-2	Caki-2	-42.5008	3.03648
CSN5i-2	HCC-95	-67.1687	18.3857
CSN5i-2	COR-L23	-89.3236	11.8327
CSN5i-2	KMM-1	-91.1493	0.685476
CSN5i-2	MDA-MB-453	-77.997	7.11744
CSN5i-2	MM603	-90.4356	0.286388
CSN5i-2	VM-CUB1	-66.648	6.69269
CSN5i-2	SR-786	-90.3057	0.51478
CSN5i-2	SNU-738	-58.9289	14.1717
CSN5i-2	A-375	-75.4518	0.690005
CSN5i-2	COV362	-55.3819	8.84106
CSN5i-2	Daoy	-69.064	0.542468
CSN5i-2	COLO-679	-75.939	0.49234
CSN5i-2	MES-SA	-72.98	0.888568
CSN5i-2	MV-4-11	-95.6087	0.454095
CSN5i-2	MDA-MB-415
CSN5i-2	MEL-HO	-95.2731	10.5206
CSN5i-2	TF-1	-59.8889	2.5926
CSN5i-2	YAPC	-74.1717	0.569297
CSN5i-2	639-V	-84.2903	0.723379
CSN5i-2	GDM-1	-89.0056	0.161728
CSN5i-2	NUGC-3	-56.2549	6.50215
CSN5i-2	A-204	-72.3691	0.205703
CSN5i-2	GAMG	-58.9467	2.92312
CSN5i-2	DB	-79.372	0.290304
CSN5i-2	EFM-19
CSN5i-2	DAN-G	-59.4229	13.4385
CSN5i-2	LIM1899	-68.3389	0.883753
CSN5i-2	MDA-MB-134-VI	-60.9048	0.694231
CSN5i-2	MM386	-75.906	2.07188
CSN5i-2	MFM223	-48.2548	0.769492
CSN5i-2	TT2609-C02	-78.6972	1.77064
CSN5i-2	PSN1	-83.4286	1.68191
CSN5i-2	SUM159PT
CSN5i-2	UCH-1	-88.1124	0.414948
CSN5i-2	COLO-699	-78.1535	3.0491
CSN5i-2	EBC-1	-63.6281	5.62652
CSN5i-2	HCC-1588	-74.0106	0.421056
CSN5i-2	MM473	-89.9551	2.22093
CSN5i-2	Mino	-95.1495	0.203911
CSN5i-2	MSTO-211H	-91.6902	1.34688

## Sheet: CLIP CSN5i-2e
Supplementary Data 1 Cancer Cell Line Encyclopedia data with CSN5i-2e
COMPOUND	Cell Line	AMAX	EC50
CSN5i-2e	SW 900	-75.7203	30
CSN5i-2e	GI-1	-93.7708	15.6195
CSN5i-2e	HCC4006	-81.5496	30
CSN5i-2e	HPB-ALL	-89.0087	14.0537
CSN5i-2e	DND-41	-94.283	12.5794
CSN5i-2e	HCC-78	-64.4021	30
CSN5i-2e	NCI-H2023	-87.7102	12.4028
CSN5i-2e	NCI-H1755	-88.1389	12.7508
CSN5i-2e	92.1	-96.1867	14.4424
CSN5i-2e	SF-268	-46.326	12.7404
CSN5i-2e	GRANTA-519
CSN5i-2e	DU4475	-97.6355	14.7691
CSN5i-2e	EFM-192A	-84.5576	6.12843
CSN5i-2e	Calu-6	-67.9674	9.61777
CSN5i-2e	FaDu	-85.1498	10.1886
CSN5i-2e	Caki-1	-53.6107	30
CSN5i-2e	MDA-MB-435S	-60.5029	12.043
CSN5i-2e	NCI-H1792	-51.0871	30
CSN5i-2e	NCI-H2110	-88.8232	11.8414
CSN5i-2e	MDA-MB-157	-86.3363	14.7032
CSN5i-2e	Malme-3M	-97.7562	13.6359
CSN5i-2e	NALM-6	-96.5055	6.93827
CSN5i-2e	NCI-H2171	-96.7543	17.559
CSN5i-2e	MOG-G-CCM	-60.3138	10.8547
CSN5i-2e	OCI-AML5	-97.6111	9.50206
CSN5i-2e	A2058	-76.8848	23.4903
CSN5i-2e	A-375	-97.4236	10.4414
CSN5i-2e	Hep 3B2.1-7	-97.4193	11.1416
CSN5i-2e	HCC-44	-73.2369	5.76032
CSN5i-2e	H4	-90.1948	30
CSN5i-2e	Capan-1	-46.3105	7.41182
CSN5i-2e	HEL 92.1.7	-93.9743	7.27273
CSN5i-2e	G-401	-97.2576	7.91277
CSN5i-2e	HCC-15	-66.2141	23.0488
CSN5i-2e	NCI-H1048	-93.9827	15.7806
CSN5i-2e	NCI-H2228	-47.8371	30
CSN5i-2e	639-V	-96.8941	22.9627
CSN5i-2e	ChaGo-K-1	-80.436	12.7446
CSN5i-2e	ChaGo-K-1	-80.436	12.7446
CSN5i-2e	GB-1	-67.936	30
CSN5i-2e	G-402	-84.7342	11.2764
CSN5i-2e	MDA-MB-468	-66.0959	10.7459
CSN5i-2e	NCI-H1341	-95.635	10.1571
CSN5i-2e	HRT-18	-74.1882	9.13808
CSN5i-2e	FU97	-97.0368	8.55748
CSN5i-2e	NCI-H23	-75.2603	23.9396
CSN5i-2e	HCC-1833	-66.0404	10.5556
CSN5i-2e	HuH-6
CSN5i-2e	LOX IMVI	-65.8293	9.19042
CSN5i-2e	MM466	-47.5172	24.5056
CSN5i-2e	MEL-JUSO	-78.8257	18.1084
CSN5i-2e	MM253	-98.9237	26.5242
CSN5i-2e	NCI-H1666	-95.1942	12.942
CSN5i-2e	SNU-761	-87.4088	11.3336
CSN5i-2e	HCC70	-93.7863	13.2981
CSN5i-2e	HMC-1-8	-96.4733	15.3251
CSN5i-2e	MOLP-8	-97.8008	6.91263
CSN5i-2e	MCC14/2	-89.7974	9.95729
CSN5i-2e	MONO-MAC-1	-98.0617	3.69151
CSN5i-2e	NCI-H1915	-88.4496	30
CSN5i-2e	HCC827	-54.5856	15.4628
CSN5i-2e	HT-1080	-80.9492	30
CSN5i-2e	HCC1500	-97.1643	11.7199
CSN5i-2e	NB-4	-97.4014	8.85715
CSN5i-2e	MCC26	-66.6029	30
CSN5i-2e	PC-14	-79.8327	12.61
CSN5i-2e	NCI-H2170	-63.258	10.4144
CSN5i-2e	NCI-H3255	-83.8186	13.1791
CSN5i-2e	MM576	-57.4366	15.7648
CSN5i-2e	HEC-50B	-59.3835	12.9906
CSN5i-2e	HPAC	-84.224	30
CSN5i-2e	Hs 944.T	-89.1498	15.3199
CSN5i-2e	HEC-265	-86.9095	14.1747
CSN5i-2e	Hey-A8	-47.1423	12.9134
CSN5i-2e	HCC1806	-55.486	22.7261
CSN5i-2e	HSC-2	-66.1348	23.8951
CSN5i-2e	NCI-H2126	-59.584	30
CSN5i-2e	MOLT-13
CSN5i-2e	NCI-H211	-96.5103	20.5864
CSN5i-2e	LS513	-93.9568	8.1416
CSN5i-2e	Panc 02.03	-45.1878	30
CSN5i-2e	NCI-H2122	-94.4071	10.1408
CSN5i-2e	NCI-H2172	-89.9356	30
CSN5i-2e	HEC-251	-61.9581	30
CSN5i-2e	HCC-56	-70.0822	18.4811
CSN5i-2e	A-204	-94.3241	15.2119
CSN5i-2e	EOL-1	-99.0472	3.43129
CSN5i-2e	JHOM-1	-28.5134	8.92063
CSN5i-2e	JU77	-70.4789	30
CSN5i-2e	HEC-108	-61.8108	14.729
CSN5i-2e	HCC1954	-95.1065	15.3484
CSN5i-2e	HUP-T3	-68.9984	23.7678
CSN5i-2e	Hs 852.T	-94.8446	15.4468
CSN5i-2e	NCI-H650
CSN5i-2e	NCI-H1299	-61.6343	8.5556
CSN5i-2e	Hs 294T	-65.458	11.6824
CSN5i-2e	HUP-T4	-52.1939	11.0101
CSN5i-2e	HCC1187	-85.4618	10.7071
CSN5i-2e	59M	-44.1889	30
CSN5i-2e	HLE	-72.0117	15.4666
CSN5i-2e	HL-60	-99.3648	15.6828
CSN5i-2e	HT-29	-73.0471	12.4208
CSN5i-2e	A2780	-96.2609	8.52713
CSN5i-2e	A172
CSN5i-2e	NCI-H810	-2.88358	30
CSN5i-2e	HEC-151	-93.7534	11.0838
CSN5i-2e	Hep3B	-93.3733	14.1697
CSN5i-2e	NCI-H647
CSN5i-2e	IGROV1	-71.2355	12.2955
CSN5i-2e	IGR-37	-77.0355	17.6307
CSN5i-2e	Hs 936.T	-93.4541	17.1894
CSN5i-2e	KMRC-1	-75.0974	17.7066
CSN5i-2e	NCI-N87
CSN5i-2e	A101D	-85.3496	9.82387
CSN5i-2e	AsPC-1	-87.4169	13.3853
CSN5i-2e	GP2d	-5.47868	30
CSN5i-2e	HD-MY-Z	-75.4546	3.48786
CSN5i-2e	HuG1-N	-87.0263	10.6363
CSN5i-2e	KARPAS-422	-93.641	12.5283
CSN5i-2e	JHOS-2	-45.7705	30
CSN5i-2e	HLC-1	-73.0832	11.5204
CSN5i-2e	RT-112	-70.4236	11.2062
CSN5i-2e	MFE-280	-75.2715	10.7921
CSN5i-2e	NCI-H841	-94.3751	11.0205
CSN5i-2e	A-704	-60.7987	30
CSN5i-2e	JHH-4	-90.0924	16.1854
CSN5i-2e	HuH-7	-97.6516	9.01987
CSN5i-2e	HARA	-90.816	14.1961
CSN5i-2e	Ishikawa	-88.4272	9.63918
CSN5i-2e	KP-1N	-76.285	15.0186
CSN5i-2e	P12-ICHIKAWA	-96.1728	7.0196
CSN5i-2e	NCI-H1568	-98.9282	11.2313
CSN5i-2e	NCI-H441	-78.9188	24.6789
CSN5i-2e	HEL	-96.2302	6.97722
CSN5i-2e	NCI-H322	-82.8728	12.8592
CSN5i-2e	MM138	-91.9111	10.4468
CSN5i-2e	NCI-H1373	-93.5484	12.967
CSN5i-2e	MM485	-82.1717	11.2221
CSN5i-2e	JL-1	-68.6834	30
CSN5i-2e	KYSE-150	-68.4693	10.6511
CSN5i-2e	KP-3	-72.8527	30
CSN5i-2e	IPC-298	-72.365	10.2784
CSN5i-2e	JHUEM-2	-96.4199	15.34
CSN5i-2e	MM415	-83.1051	13.3391
CSN5i-2e	ONCO-DG-1	-95.499	7.45087
CSN5i-2e	PC-3	-66.4355	10.7486
CSN5i-2e	NCI-H2452	-48.2134	30
CSN5i-2e	BICR 6	-77.6622	9.82292
CSN5i-2e	HCC1143	-51.336	11.1249
CSN5i-2e	KYSE-180	-91.1186	14.0899
CSN5i-2e	KP4
CSN5i-2e	NB-1	-97.6901	11.6749
CSN5i-2e	NCI-H2087	-85.0078	12.9852
CSN5i-2e	MM426	-57.5258	24.4187
CSN5i-2e	MeWo	-73.0371	30
CSN5i-2e	NCI-H82	-96.2323	30
CSN5i-2e	PE/CA-PJ34 (clone C12)
CSN5i-2e	ABC-1	-95.9302	3.59723
CSN5i-2e	JVM-2	-97.127	12.9666
CSN5i-2e	OV56	-92.0115	12.7346
CSN5i-2e	SEM	-91.5844	9.47075
CSN5i-2e	HLF	-45.3286	30
CSN5i-2e	Hs 695T	-86.8488	30
CSN5i-2e	P3HR-1	-92.6521	7.81997
CSN5i-2e	MM537	-84.9338	13.9872
CSN5i-2e	OUMS-23	-91.7164	12.1689
CSN5i-2e	Panc 03.27	-56.1495	21.9174
CSN5i-2e	KBM-7	-97.1328	8.3824
CSN5i-2e	SK-ES-1	-87.9534	13.2002
CSN5i-2e	NCI-H146	-95.028	11.6385
CSN5i-2e	PANC-1	-78.7196	12.1795
CSN5i-2e	KATO III	-77.3764	9.94167
CSN5i-2e	HSC-4	-74.8911	10.0238
CSN5i-2e	KE-97	-93.3813	7.93454
CSN5i-2e	KU-19-19	-88.0441	15.9682
CSN5i-2e	MOLT-16	-96.4687	5.33679
CSN5i-2e	Panc 10.05	-81.9961	30
CSN5i-2e	Panc 04.03	-74.9732	13.1295
CSN5i-2e	PF-382	-96.9256	4.98667
CSN5i-2e	AM-38	-94.7284	11.8869
CSN5i-2e	Kasumi3	-95.9336	13.046
CSN5i-2e	JHUEM-3	-54.8666	30
CSN5i-2e	LC2/ad	-70.6199	30
CSN5i-2e	J82	-35.798	30
CSN5i-2e	PE/CA-PJ49	-89.0883	12.6718
CSN5i-2e	BFTC-909	-56.5002	13.2089
CSN5i-2e	L-363	-92.1173	9.53748
CSN5i-2e	KP-2	-93.6503	30
CSN5i-2e	LCLC-103H	-71.5681	8.83664
CSN5i-2e	NCI-H2347
CSN5i-2e	PA-TU-8988T	-59.6796	10.6312
CSN5i-2e	SK-MEL-3	-63.3656	10.299
CSN5i-2e	RD-ES	-95.6768	30
CSN5i-2e	AU565
CSN5i-2e	BICR 16	-89.8558	11.0818
CSN5i-2e	A549	-66.9733	10.5835
CSN5i-2e	Hs 939.T	-91.1207	30
CSN5i-2e	KNS-62	-45.3925	15.4177
CSN5i-2e	Hs 766T	-72.1269	24.1999
CSN5i-2e	QGP-1	-35.7621	11.8372
CSN5i-2e	PL-21	-96.6742	6.39347
CSN5i-2e	BHY	-95.3982	12.7745
CSN5i-2e	AML-193	-90.6042	18.9063
CSN5i-2e	KO52	-97.6251	18.3401
CSN5i-2e	L-428	-91.0942	11.7856
CSN5i-2e	KNS-42	-61.5812	30
CSN5i-2e	LMSU	-93.589	7.61776
CSN5i-2e	KMS-11	-95.3045	28.649
CSN5i-2e	KURAMOCHI	-80.0012	10.5864
CSN5i-2e	L3.3	-83.5059	20.1812
CSN5i-2e	KNS-60	-62.1717	30
CSN5i-2e	HCT-15	-86.8716	6.95592
CSN5i-2e	NCI-H1693	-97.95	14.6586
CSN5i-2e	PK-45H	-55.5729	9.51938
CSN5i-2e	PL45	-75.3575	30
CSN5i-2e	PLC/PRF/5	-83.3823	19.7772
CSN5i-2e	SNU-387	-80.4165	9.94484
CSN5i-2e	SW 1353	-64.7527	30
CSN5i-2e	A4/Fuk	-96.0754	14.4708
CSN5i-2e	BC-3C	-97.1238	8.14018
CSN5i-2e	CAL-148	-84.0011	9.64685
CSN5i-2e	8505C	-75.4299	8.89738
CSN5i-2e	KS-1	-74.9073	15.5874
CSN5i-2e	OVISE	-62.0431	12.0882
CSN5i-2e	OCI-AML3	-98.8533	7.14353
CSN5i-2e	A-673	-93.3031	14.38
CSN5i-2e	CL-34	-85.3723	11.146
CSN5i-2e	C32	-58.3754	30
CSN5i-2e	SNU-475	-37.1091	30
CSN5i-2e	CAL-120	-58.909	9.09359
CSN5i-2e	BEN	-65.6054	10.4893
CSN5i-2e	AN3 CA	3.87009	30
CSN5i-2e	KYSE-410	-44.3074	15.0047
CSN5i-2e	PK-59	-63.605	11.4669
CSN5i-2e	NCI-H1975	-60.7962	11.2636
CSN5i-2e	RERF-LC-MS	-94.4114	24.1047
CSN5i-2e	IST-MES2	-91.9128	30
CSN5i-2e	KP-1NL	-76.2365	30
CSN5i-2e	SH-10-TC	-54.1453	10.6082
CSN5i-2e	PA-TU-8988S	-82.7978	26.5843
CSN5i-2e	OCI-LY3	-94.0264	5.42141
CSN5i-2e	SJRH30	-95.7543	15.5228
CSN5i-2e	NCI-H2030	-71.1654	29.8756
CSN5i-2e	NCI-H2444	-47.4312	11.6054
CSN5i-2e	OCI-M1	-97.279	7.245
CSN5i-2e	SNU-8	-6.39884	30
CSN5i-2e	RPMI-8402	-96.9359	7.36288
CSN5i-2e	RD	-82.6855	9.8599
CSN5i-2e	SCC-25	-86.7305	11.5742
CSN5i-2e	ACC-MESO-1	-40.6166	30
CSN5i-2e	BICR 18	-46.2573	30
CSN5i-2e	LP-1	-95.7293	11.9233
CSN5i-2e	MDA-MB-436	-74.5169	10.1095
CSN5i-2e	LS 180	-98.4461	10.5089
CSN5i-2e	HSC-3	-90.6209	12.6573
CSN5i-2e	KYSE-70	-83.256	10.4483
CSN5i-2e	RCM-1	-75.5031	13.5527
CSN5i-2e	SH-SY5Y	-79.636	8.1327
CSN5i-2e	NCI-H520	-94.1231	30
CSN5i-2e	697	-95.8272	9.50339
CSN5i-2e	CMK	-90.5631	8.18012
CSN5i-2e	BT-549	-84.1097	19.4416
CSN5i-2e	BT-16	-89.4423	18.316
CSN5i-2e	LC-1/sq-SF	-86.8591	30
CSN5i-2e	NCI-H661	-68.1334	20.0858
CSN5i-2e	SW620	-71.8266	21.7584
CSN5i-2e	SK-CO-1	-90.2731	10.6791
CSN5i-2e	NCI-H2286	-79.8292	10.5155
CSN5i-2e	SK-MEL-2	-92.7229	14.8751
CSN5i-2e	SF8657	-84.1093	30
CSN5i-2e	SK-MEL-30	-69.2663	12.1338
CSN5i-2e	P31/FUJ	-97.7829	13.3709
CSN5i-2e	CEMC1	-96.3968	6.88386
CSN5i-2e	CFPAC-1	-83.0857	11.3674
CSN5i-2e	COR-L105	-71.6727	13.0757
CSN5i-2e	BICR 31	-44.9957	19.5578
CSN5i-2e	CAMA-1	-65.9994	10.9076
CSN5i-2e	COLO 741	-57.2193	27.1199
CSN5i-2e	COLO 201	-73.9476	12.5688
CSN5i-2e	LN-18	-96.2755	13.0203
CSN5i-2e	SNB-19	-66.6154	25.0134
CSN5i-2e	SK-MEL-28	-72.6306	13.1512
CSN5i-2e	SU.86.86	-85.4826	10.7591
CSN5i-2e	PA-TU-8902	-77.9351	30
CSN5i-2e	CAL-29	-60.6747	11.8066
CSN5i-2e	CAL-54	-85.086	30
CSN5i-2e	MDA-MB-175-VII	-90.0372	19.8112
CSN5i-2e	KYSE-30	-69.5593	30
CSN5i-2e	MDA-MB-231	-94.6794	15.2871
CSN5i-2e	JHH-7	-97.6905	16.3599
CSN5i-2e	SNU-449	-68.8466	25.6083
CSN5i-2e	WM-266-4	-63.1015	17.0935
CSN5i-2e	SNU-C4	-89.1592	13.6849
CSN5i-2e	SNU-C1	-80.4095	17.7534
CSN5i-2e	WM1799	-70.1002	30
CSN5i-2e	SNU-1040	-72.2158	18.8634
CSN5i-2e	TE-15	-90.1113	15.1108
CSN5i-2e	769-P	-76.9732	12.8425
CSN5i-2e	CMK-86	-97.5912	7.36029
CSN5i-2e	BxPC-3	-65.3789	30
CSN5i-2e	CI-1	-98.1097	2.86912
CSN5i-2e	U-251 MG	-60.1867	30
CSN5i-2e	UKE1	-97.5014	9.10927
CSN5i-2e	UACC-257	-95.5632	11.1656
CSN5i-2e	K029AX	-94.3153	16.976
CSN5i-2e	LIM2099	-64.7644	11.3829
CSN5i-2e	NCI-H1355	-77.1197	11.9999
CSN5i-2e	1321N1	-97.0284	12.9343
CSN5i-2e	BT-474	-95.3359	11.4049
CSN5i-2e	LIM2550	-92.0045	6.303
CSN5i-2e	JIMT-1	-81.3094	13.074
CSN5i-2e	Kasumi-6	-100.08	6.44638
CSN5i-2e	MFE-319	-88.6866	30
CSN5i-2e	LN-229	-67.0671	8.06568
CSN5i-2e	WM-115	-83.8841	7.3667
CSN5i-2e	NIH:OVCAR-3	-90.6246	30
CSN5i-2e	SNU-685	-37.1371	30
CSN5i-2e	SNU-349	-33.1316	30
CSN5i-2e	SK-MES-1	-81.1073	28.0289
CSN5i-2e	SW 1573	-76.728	9.37486
CSN5i-2e	SUM149PT	-96.8982	10.552
CSN5i-2e	SH-4	-96.2296	11.0887
CSN5i-2e	TCC-PAN2	-57.6861	28.9335
CSN5i-2e	SU-DHL-4	-96.3269	10.8777
CSN5i-2e	CAL-12T	-89.6451	8.2692
CSN5i-2e	C3A	-64.1987	9.64369
CSN5i-2e	TF-1	-95.7314	8.75042
CSN5i-2e	TE-14	-88.6073	30
CSN5i-2e	SNU-738	-64.3719	14.6266
CSN5i-2e	SNU-1079	-78.1368	13.0698
CSN5i-2e	SNU-398	-89.9745	6.83761
CSN5i-2e	Li-7	-66.6211	23.7318
CSN5i-2e	NCI-H1437	-61.4804	11.6997
CSN5i-2e	LC-1F	-83.7402	16.2614
CSN5i-2e	COR-L47	-95.1388	30
CSN5i-2e	CAL-85-1	-71.8479	18.6224
CSN5i-2e	SNU-886	-50.1314	30
CSN5i-2e	NOMO-1	-97.6238	7.28475
CSN5i-2e	PSN1	-89.8892	11.0178
CSN5i-2e	COLO 205	-75.9864	11.6224
CSN5i-2e	CAS-1	-63.2508	30
CSN5i-2e	CW-2	-77.3982	9.61957
CSN5i-2e	U-87 MG	-72.6279	30
CSN5i-2e	NO36	-74.1335	13.0815
CSN5i-2e	SW982	-61.381	11.3665
CSN5i-2e	LU99	-97.2084	9.78232
CSN5i-2e	LIM2405	-76.8424	9.94276
CSN5i-2e	MCC13	-71.8958	30
CSN5i-2e	IGR-39	-58.3399	10.6169
CSN5i-2e	MM370	-79.5258	23.0404
CSN5i-2e	CAL 27	-86.048	11.9706
CSN5i-2e	NCI-H1703	-91.001	6.50169
CSN5i-2e	MM127	-86.611	6.45433
CSN5i-2e	KLE	-42.3759	12.5929
CSN5i-2e	KCI-MOH1	-91.5532	30
CSN5i-2e	M-07e	-89.6099	16.0242
CSN5i-2e	MDST8	-68.1462	11.1865
CSN5i-2e	TYK-nu	-79.0308	10.5766
CSN5i-2e	SU-DHL-5	-97.1948	4.35415
CSN5i-2e	TE-11	-94.3992	10.6682
CSN5i-2e	PK-1	-65.8159	15.9144
CSN5i-2e	SU-DHL-6	-97.2427	6.00736
CSN5i-2e	SNU-410	-57.8089	22.1679
CSN5i-2e	THP-1	-97.0792	5.45659
CSN5i-2e	SNU-668	-65.3333	11.5366
CSN5i-2e	SW403	-69.7073	23.7634
CSN5i-2e	OVCAR-4	-82.3999	9.92579
CSN5i-2e	SCaBER	-49.1898	30
CSN5i-2e	WSU-WM	-91.8223	7.69689
CSN5i-2e	SK-OV-3	-63.2443	30
CSN5i-2e	SW48	-96.7558	12.2118
CSN5i-2e	CCRF-HSB-2	-97.6404	4.36102
CSN5i-2e	DMS 153
CSN5i-2e	MM170	-77.6848	30
CSN5i-2e	MKN-45	-93.4615	26.784
CSN5i-2e	MCAS	-51.7096	12.5393
CSN5i-2e	LO68	-63.016	30
CSN5i-2e	U266B1	-83.8086	9.53389
CSN5i-2e	T3M-4	-88.7423	18.8283
CSN5i-2e	U-118 MG	-60.9189	25.3301
CSN5i-2e	COLO 829	-74.9766	11.563
CSN5i-2e	DMS 273	-90.2323	9.94808
CSN5i-2e	COLO-678	-71.6471	16.5953
CSN5i-2e	DMS 53	-89.5718	17.9287
CSN5i-2e	MM383	-77.3832	11.2304
CSN5i-2e	SKM-1	-102.777	13.5888
CSN5i-2e	NCI-H838	-49.8209	30
CSN5i-2e	SK-N-SH	-67.4532	26.6188
CSN5i-2e	RPMI-7951	-75.4658	11.4406
CSN5i-2e	NCI-H747	-71.9219	10.7434
CSN5i-2e	NCI-H2073	-70.8884	20.3251
CSN5i-2e	SU-DHL-10	-96.6246	5.75886
CSN5i-2e	SW 1088	-71.464	10.5732
CSN5i-2e	SK-N-BE(2)	-94.3203	11.356
CSN5i-2e	TC-71	-86.3012	9.60619
CSN5i-2e	SNU-C2A	-53.2584	10.6649
CSN5i-2e	WM-983B	-75.4372	9.65766
CSN5i-2e	ZR-75-1
CSN5i-2e	SNU-16	-96.9297	8.92845
CSN5i-2e	SUM52PE	-96.8211	3.37762
CSN5i-2e	SU-DHL-8	-96.7226	6.55325
CSN5i-2e	SUM44PE	-95.9156	26.1116
CSN5i-2e	SNU-213	-64.809	13.426
CSN5i-2e	SNU-C5	-63.2572	8.36259
CSN5i-2e	RH-41	-98.8035	4.51764
CSN5i-2e	SNU-324	-80.1319	12.8409
CSN5i-2e	SK-HEP-1	-2.00311	30
CSN5i-2e	SUIT-2	-81.4022	30
CSN5i-2e	COLO-704	-89.5798	12.6413
CSN5i-2e	Detroit 562	-81.6703	30
CSN5i-2e	CL-14	-102.777	11.1134
CSN5i-2e	KM12	-81.0474	30
CSN5i-2e	MKN1	-69.5565	9.58587
CSN5i-2e	ME180	-91.2639	11.899
CSN5i-2e	RKO	-84.2729	17.8959
CSN5i-2e	SUM159PT	-54.5295	11.1458
CSN5i-2e	YAPC	-77.1223	11.4775
CSN5i-2e	UCH-1	-84.5627	14.6933
CSN5i-2e	VM-CUB1	-46.8019	4.45221
CSN5i-2e	SUP-T1	-94.3571	10.1126
CSN5i-2e	SUM190PT	-75.7359	30
CSN5i-2e	DLD-1	-37.8268	30
CSN5i-2e	LU65	-95.58	12.4922
CSN5i-2e	NCI-H28	-61.5481	14.9667
CSN5i-2e	MEC-1
CSN5i-2e	ML-2	-97.9286	6.13521
CSN5i-2e	LOU-NH91	-77.0402	11.1516
CSN5i-2e	MFE-296	-77.6245	10.5346
CSN5i-2e	A-498	-94.4899	13.7027
CSN5i-2e	U-937	-89.2567	7.39142
CSN5i-2e	SR-786	-95.4897	11.3914
CSN5i-2e	UACC-62	-90.1771	13.9268
CSN5i-2e	TT2609-C02	-73.7352	30
CSN5i-2e	NCI-H460	-64.1033	10.1307
CSN5i-2e	NCI-H1581	-96.3125	7.7487
CSN5i-2e	WM-88	-78.9978	13.5852
CSN5i-2e	SNU-423	-60.735	12.6875
CSN5i-2e	MM603	-96.8503	9.82325
CSN5i-2e	MOLM-13	-103.15	6.66295
CSN5i-2e	MES-SA	-93.1534	12.4776
CSN5i-2e	MDA-MB-453	-127.556	6.4783
CSN5i-2e	MDA-MB-415	-90.7074	13.3691
CSN5i-2e	SNU-175	-84.0944	17.0623
CSN5i-2e	SNG-M	-96.1217	20.9043
CSN5i-2e	T-47D	-57.1815	7.38596
CSN5i-2e	SK-MEL-31	-65.1238	23.8905
CSN5i-2e	SW837
CSN5i-2e	HCC-1359	-60.2459	30
CSN5i-2e	COR-L23	-54.3843	8.41647
CSN5i-2e	COLO-320	-92.7303	8.29107
CSN5i-2e	KMM-1	-96.6227	10.5918
CSN5i-2e	MV-4-11	-97.58	6.71262
CSN5i-2e	TALL-1	-96.2871	30
CSN5i-2e	VMRC-LCD	-93.2323	10.9887
CSN5i-2e	SYO-1	-92.8198	11.1987
CSN5i-2e	TANOUE	-96.2424	6.40308
CSN5i-2e	Sq-1	-93.3778	11.7872
CSN5i-2e	RKN	-61.2968	28.9171
CSN5i-2e	TE-6	-74.7225	13.9527
CSN5i-2e	HCC-95	-85.8523	15.0229
CSN5i-2e	COV644	-67.1571	30
CSN5i-2e	MEL-HO	-98.1101	10.9351
CSN5i-2e	RMUG-S	-58.987	30
CSN5i-2e	RERF-LC-AI	-84.719	11.745
CSN5i-2e	SNU-61	-2.05629	30
CSN5i-2e	SNU-878	-121.771	7.43066
CSN5i-2e	TE-1	-71.0379	30
CSN5i-2e	Daoy	-80.8677	30
CSN5i-2e	COLO-679	-86.9024	13.6242
CSN5i-2e	MFM223	-78.9152	17.2458
CSN5i-2e	MDA-MB-134-VI	-53.6615	30
CSN5i-2e	KMRC-20	-53.2626	18.4518
CSN5i-2e	NCI-H1155	-80.7357	8.04685
CSN5i-2e	NUGC-3	-43.3279	9.53975
CSN5i-2e	VMRC-RCW	-91.7644	11.9248
CSN5i-2e	SK-LU-1	-60.4288	8.59003
CSN5i-2e	SW 1271	-67.06	18.7238
CSN5i-2e	COV362	-68.0106	10.6107
CSN5i-2e	Caki-2	-32.0317	11.3205
CSN5i-2e	MG-63	-86.9903	30
CSN5i-2e	MM473	-90.9099	10.4415
CSN5i-2e	MSTO-211H	-94.1342	10.7829
CSN5i-2e	MM386	-62.9317	25.493
CSN5i-2e	786-O	-49.1163	6.2599
CSN5i-2e	COLO-699	-76.5188	10.1061
CSN5i-2e	DB	-95.4653	8.52094
CSN5i-2e	GDM-1	-105.789	9.32296
CSN5i-2e	Mino	-96.7634	7.97397
CSN5i-2e	LIM1899	-86.3479	10.2922
CSN5i-2e	LUDLU-1	-43.5151	30
CSN5i-2e	RVH-421	-66.5112	30
CSN5i-2e	SUM185PE
CSN5i-2e	HCC-1588	-87.0728	7.60993
CSN5i-2e	EBC-1	-63.8758	17.7856
CSN5i-2e	DAN-G
CSN5i-2e	MIA PaCa-2	-74.9417	30
CSN5i-2e	SK-MEL-5	-88.0597	10.6164
CSN5i-2e	SW 1783	-49.4746	30
CSN5i-2e	SW480	-74.8063	9.60641
CSN5i-2e	SNU-81	-59.3082	30
CSN5i-2e	Calu-1	-60.1169	30
CSN5i-2e	EFM-19	-90.8235	13.0552
CSN5i-2e	GAMG	-14.3034	30
CSN5i-2e	NCI-H1339	-77.493	11.2047
CSN5i-2e	NCI-H1650	-71.335	12.5644

## Sheet: CLIP MLN4924
Supplementary Data 1 Cancer Cell Line Encyclopedia data with MLN4924
COMPOUND	Cell Line	AMAX	EC50
MLN4924	RVH-421	-76.4936	0.726661
MLN4924	SNU-81	-85.2645	0.175459
MLN4924	HPB-ALL	-79.3897	0.332867
MLN4924	HCC-44	-92.5355	0.166712
MLN4924	DU4475	-98.8755	0.0994168
MLN4924	GRANTA-519	-94.2612	0.117419
MLN4924	FaDu	-85.8426	0.23096
MLN4924	Caki-1	-69.6053	0.326686
MLN4924	NCI-H2023	-96.0734	0.375585
MLN4924	NCI-H1755	-73.6315	3.31177
MLN4924	NCI-H2110	-89.6657	0.238199
MLN4924	A-704	-78.0973	0.621991
MLN4924	SW480	-74.5488	0.399498
MLN4924	VMRC-RCW	-71.6057	1.23141
MLN4924	HCC-15	-95.7573	0.413707
MLN4924	G-401	-91.2869	1.54888
MLN4924	HEL 92.1.7	-97.8117	0.0947539
MLN4924	H4	-91.6487	0.229246
MLN4924	EFM-192A	-51.0032	30
MLN4924	Calu-6	-78.4373	0.293819
MLN4924	NCI-H2171
MLN4924	NCI-H1048	-85.0675	0.0798572
MLN4924	NCI-H1792	-82.1502	7.89531
MLN4924	MDA-MB-157	-55.9249	8.4488
MLN4924	MOG-G-CCM	-61.9118	2.34841
MLN4924	A-204	-61.1297	0.266961
MLN4924	Hep 3B2.1-7	-50.0792	4.27508
MLN4924	Capan-1	-73.4279	0.300967
MLN4924	786-O	-93.8611	0.372924
MLN4924	G-402	-74.5341	0.810867
MLN4924	GB-1	-90.768	0.479093
MLN4924	MDA-MB-435S	-41.7587	3.5488
MLN4924	MM466	-39.4512	2.56399
MLN4924	ChaGo-K-1	-85.6767	0.778458
MLN4924	ChaGo-K-1	-85.6767	0.778458
MLN4924	MDA-MB-468	-70.5532	0.396435
MLN4924	NCI-H23	-81.2599	0.531705
MLN4924	HuH-6	-41.2265	4.95668
MLN4924	FU97
MLN4924	HSC-2	-84.132	0.145586
MLN4924	HRT-18	-68.0569	1.8638
MLN4924	LOX IMVI	-95.5215	0.261815
MLN4924	NCI-H1341	-74.7084	0.0863753
MLN4924	MONO-MAC-1	-94.6732	0.23253
MLN4924	HCC70	-88.9207	0.390218
MLN4924	MM253	-23.2586	0.0354935
MLN4924	MEL-JUSO	-79.866	0.363973
MLN4924	NCI-H1666	-50.5548	2.27494
MLN4924	NCI-H1915	-77.5401	1.15938
MLN4924	NIH:OVCAR-3	-50.5232	0.304211
MLN4924	A172	-84.6352	0.180071
MLN4924	HMC-1-8	-81.9604	0.154116
MLN4924	HCC-1833	-80.5798	2.35493
MLN4924	HT-1080	-81.3487	0.215078
MLN4924	HCC1806	-92.7426	0.0701322
MLN4924	MCC14/2	-98.0649	0.0360501
MLN4924	MOLP-8	-96.163	0.132026
MLN4924	HPAC	-80.4204	0.830016
MLN4924	HEC-50B	-87.5195	0.961021
MLN4924	NCI-H2170	-86.0871	0.334796
MLN4924	MCC26	-78.6226	0.652012
MLN4924	NB-4	-98.0492	0.0609429
MLN4924	MM576	-74.5665	0.511382
MLN4924	HCC1500	-57.207	6.57619
MLN4924	HCC827	-84.6602	7.72144
MLN4924	Hs 944.T	-82.0975	0.89822
MLN4924	HEC-265	-92.5859	19.9605
MLN4924	Hey-A8	-58.2165	0.113867
MLN4924	NCI-H211	-86.3278	2.84382
MLN4924	Panc 02.03	-60.7877	3.43
MLN4924	PC-14	-57.6154	0.884063
MLN4924	NCI-H3255	3.39273	30
MLN4924	NCI-H2122	-95.8955	0.334979
MLN4924	NCI-H2126	-54.4316	15.1728
MLN4924	LS513
MLN4924	Hs 852.T	-60.2156	0.804112
MLN4924	JHOM-1	-83.4919	1.29798
MLN4924	HCC-56	-85.1401	2.46424
MLN4924	NCI-H1299	-85.0874	0.460087
MLN4924	NCI-H810	-74.0383	0.0264967
MLN4924	MOLT-13
MLN4924	EOL-1	-97.816	0.065323
MLN4924	HEC-108
MLN4924	JU77	-95.931	0.304118
MLN4924	HEC-251	-65.2526	8.1577
MLN4924	A2780	-91.8804	0.329932
MLN4924	HCC1954	-90.2535	0.417121
MLN4924	HUP-T3
MLN4924	NCI-H650	-60.9409	0.423927
MLN4924	NCI-H2172	-55.964	10.7114
MLN4924	HL-60	-95.0955	0.360586
MLN4924	HUP-T4	-45.9408	0.360448
MLN4924	HCC1187	-68.8571	0.348036
MLN4924	Hs 294T	-81.0447	1.86312
MLN4924	HLE	-94.2757	0.454282
MLN4924	HT-29	-59.0179	2.22669
MLN4924	HEC-151	-95.1252	0.224898
MLN4924	Hep3B	-41.8233	2.56123
MLN4924	NCI-H647	-73.4893	3.21778
MLN4924	A101D	-92.8172	0.402589
MLN4924	AsPC-1	-50.1525	30
MLN4924	GP2d	-76.2986	0.758523
MLN4924	KMRC-1	-84.1268	0.435255
MLN4924	IGR-37	-85.5177	0.613375
MLN4924	Hs 936.T	-81.1628	0.202006
MLN4924	IGROV1	-85.9932	0.399427
MLN4924	HD-MY-Z	-88.7975	0.124226
MLN4924	NCI-N87	-74.5636	2.98068
MLN4924	JHOS-2	-63.2509	0.274491
MLN4924	KARPAS-422	-93.0088	0.653959
MLN4924	NCI-H1568	-95.718	0.680045
MLN4924	NCI-H441	-47.4873	30
MLN4924	NCI-H841	-87.0207	0.204188
MLN4924	BICR 6	-87.6265	0.180519
MLN4924	HLC-1	-88.3206	0.980893
MLN4924	JHH-4	-91.4007	0.593876
MLN4924	KP-1N	-53.1172	15.6209
MLN4924	HuH-7	-61.9045	0.722947
MLN4924	HuG1-N	-47.6265	30
MLN4924	RT-112	-90.3953	0.851253
MLN4924	NCI-H1373	-83.9593	0.655259
MLN4924	IPC-298	-80.8233	0.71633
MLN4924	Ishikawa	-91.0654	0.213142
MLN4924	JL-1	-61.5427	2.28998
MLN4924	HARA	-86.2104	0.640442
MLN4924	MM138	-73.7519	0.251396
MLN4924	MM485	-69.3744	0.819617
MLN4924	P12-ICHIKAWA	-96.3019	0.208319
MLN4924	NCI-H322	-80.9979	0.767207
MLN4924	KYSE-150	-87.7498	0.724934
MLN4924	HEL	-97.9201	0.189926
MLN4924	NCI-H2452	-41.6484	1.80786
MLN4924	JVM-2	-91.7997	0.0834755
MLN4924	JHUEM-2	-75.0485	0.951599
MLN4924	KP-3	-63.0208	30
MLN4924	NCI-H82	-97.4475	0.089584
MLN4924	MM415	-81.4932	0.674742
MLN4924	PC-3	-79.4027	0.570448
MLN4924	ONCO-DG-1
MLN4924	BICR 16	-96.2639	0.220214
MLN4924	KYSE-180	-85.8737	1.29085
MLN4924	HCC1143	-80.6145	1.67265
MLN4924	KP4	-71.8264	0.827884
MLN4924	MeWo	-75.2037	0.279029
MLN4924	SEM	-97.7133	0.48712
MLN4924	NB-1	-99.4488	0.213279
MLN4924	MM426	-75.6165	0.754373
MLN4924	ABC-1
MLN4924	Hs 695T	-54.4409	0.719413
MLN4924	PE/CA-PJ34 (clone C12)	-79.361	0.0861301
MLN4924	OV56	-95.0768	0.38682
MLN4924	MM537	-69.6122	0.0845938
MLN4924	NCI-H2087	-83.0999	0.492563
MLN4924	HLF	-88.8149	0.739386
MLN4924	KBM-7	-98.5101	0.105638
MLN4924	KATO III	-44.0826	0.710971
MLN4924	P3HR-1	-93.355	0.282988
MLN4924	OUMS-23	-78.9353	0.970471
MLN4924	HSC-4	-89.1597	0.268216
MLN4924	KE-97	-95.9856	0.209536
MLN4924	Kasumi3	-97.5892	0.291599
MLN4924	NCI-H146	-90.9498	0.240352
MLN4924	Panc 04.03	-72.0017	0.245161
MLN4924	MOLM-16
MLN4924	Panc 10.05	-85.7173	0.368438
MLN4924	Panc 03.27	-88.9221	0.400678
MLN4924	SK-ES-1	-95.0336	0.176749
MLN4924	AM-38	-93.2889	0.297247
MLN4924	KP-2	-64.2974	4.0507
MLN4924	PANC-1	-64.2148	3.93342
MLN4924	MOLT-16	-97.3083	0.133789
MLN4924	KU-19-19	-84.2248	0.921987
MLN4924	LC2/ad	-74.576	0.539508
MLN4924	JHUEM-3	-28.2496	30
MLN4924	RD-ES	-97.5942	0.161995
MLN4924	PE/CA-PJ49	-67.4836	0.297002
MLN4924	PF-382	-98.4673	0.215695
MLN4924	NCI-H2347
MLN4924	COLO 201	-80.4634	0.267558
MLN4924	AU565	-66.5254	0.505471
MLN4924	BFTC-909	-84.6841	0.65041
MLN4924	A549	-65.6237	3.60482
MLN4924	L-363	-96.7272	0.139271
MLN4924	J82	-49.0789	1.64571
MLN4924	SK-MEL-3	-81.0459	0.722407
MLN4924	PL-21	-95.522	0.136459
MLN4924	NO36	-67.5733	0.873126
MLN4924	PA-TU-8988T	-81.7224	0.887689
MLN4924	BHY	-77.3535	1.86985
MLN4924	A4/Fuk	-96.9287	0.339516
MLN4924	C32	-75.1217	1.14475
MLN4924	LCLC-103H	-88.2499	0.573451
MLN4924	KNS-60	-88.0054	0.486235
MLN4924	KURAMOCHI	-62.8496	1.25009
MLN4924	HCT-15	-95.0518	0.934087
MLN4924	KNS-62	-76.0346	0.398159
MLN4924	Hs 766T	-61.5722	18.7737
MLN4924	Hs 939.T	-74.3838	0.599828
MLN4924	KMS-11	-93.8135	0.426044
MLN4924	PL45	-89.3248	0.304634
MLN4924	8505C	-81.7896	0.270787
MLN4924	CL-34	-91.2629	0.0896054
MLN4924	AN3 CA	-77.7571	0.309103
MLN4924	AML-193	-77.5547	0.90146
MLN4924	BC-3C	-87.1744	1.97152
MLN4924	KO52
MLN4924	L-428	-95.6518	3.07941
MLN4924	LMSU	-73.7002	0.100144
MLN4924	L3.3	-92.8631	0.120053
MLN4924	QGP-1
MLN4924	NCI-H661	-65.3518	0.174039
MLN4924	PK-45H	-46.8792	1.6052
MLN4924	NCI-H1693	-92.9866	0.540859
MLN4924	LP-1	-98.3259	0.536412
MLN4924	OVISE	-86.4019	0.791221
MLN4924	PLC/PRF/5	-60.6779	3.75852
MLN4924	NCI-H2228	-75.7102	1.32625
MLN4924	BEN	-71.1645	1.09627
MLN4924	A-673	-97.3564	0.0881302
MLN4924	CAL-120	-78.5655	0.154418
MLN4924	SNU-475	-44.3647	2.30686
MLN4924	RERF-LC-MS	-72.8166	0.718884
MLN4924	KS-1	-92.5608	0.336109
MLN4924	KYSE-410	-76.8185	30
MLN4924	ACC-MESO-1	-38.7305	1.55871
MLN4924	IST-MES2	-95.8584	0.420608
MLN4924	OCI-AML3	-97.0108	0.0933467
MLN4924	NCI-H1975	-81.6002	2.71207
MLN4924	CMK	-96.6118	0.137964
MLN4924	BT-16	-88.7909	0.0980344
MLN4924	KP-1NL	-72.6908	13.6044
MLN4924	SCC-25	-47.485	0.561212
MLN4924	NCI-H2444	-31.0723	0.413437
MLN4924	PA-TU-8988S	-55.4865	12.1931
MLN4924	SH-10-TC	-35.9943	19.1219
MLN4924	RPMI-8402	-96.6581	0.091979
MLN4924	PK-59	-91.1191	2.03072
MLN4924	SNU-8	-81.6018	0.551651
MLN4924	SJRH30	-44.4487	0.0729428
MLN4924	OCI-M1	-98.9322	0.0342773
MLN4924	NCI-H2030	-91.6429	0.402039
MLN4924	OCI-LY3	-97.2314	0.112171
MLN4924	RD	-73.9845	0.721858
MLN4924	697	-98.3863	0.372752
MLN4924	COLO 741	-69.3469	0.129884
MLN4924	CFPAC-1	-62.0331	0.703349
MLN4924	BICR 18	-61.5122	11.5252
MLN4924	MDA-MB-436	-66.5206	1.43214
MLN4924	KYSE-70	-84.4776	1.0649
MLN4924	HSC-3	-93.4624	0.292346
MLN4924	SK-MEL-2	-95.6226	0.369817
MLN4924	SK-MEL-28	-68.1296	0.603491
MLN4924	NCI-H520	-79.8433	4.07056
MLN4924	BT-549	-69.3818	0.382428
MLN4924	COR-L105	-74.3371	0.468534
MLN4924	CEMC1	-98.5444	0.257368
MLN4924	LS 180	-79.9948	0.174503
MLN4924	LN-18	-97.3723	0.177553
MLN4924	LC-1/sq-SF	-53.9431	0.92569
MLN4924	SK-MEL-30	-75.9974	0.417666
MLN4924	P31/FUJ	-93.4479	0.284763
MLN4924	NCI-H2286	-91.9718	0.118894
MLN4924	SH-SY5Y	-86.0111	0.560806
MLN4924	SF8657	-25.4094	30
MLN4924	RCM-1	-58.4084	8.84351
MLN4924	PA-TU-8902	-56.5642	0.898423
MLN4924	SNB-19	-76.3941	0.626495
MLN4924	769-P	-50.3568	0.198585
MLN4924	BICR 31	-64.9747	0.156444
MLN4924	CAL-29	-86.0418	0.282561
MLN4924	CI-1	-97.4309	0.0282291
MLN4924	CAMA-1	-47.5947	0.0942674
MLN4924	MDA-MB-175-VII	-65.3404	0.448104
MLN4924	Kasumi-6	-80.3988	0.2865
MLN4924	SW620	-80.5333	1.4969
MLN4924	SK-CO-1	-84.7788	0.258027
MLN4924	BxPC-3	-86.2662	0.529692
MLN4924	KYSE-30	-97.8952	0.356204
MLN4924	MDA-MB-231	-79.0239	0.421629
MLN4924	LIM2099	-75.8034	0.440488
MLN4924	JHH-7	-73.1057	12.2066
MLN4924	TE-1	-53.0996	1.70252
MLN4924	UKE1	-98.3413	0.383118
MLN4924	SNU-C4	-82.0501	1.11255
MLN4924	U-251 MG	-76.035	1.68778
MLN4924	SNU-C1	-79.0522	1.63196
MLN4924	SUM149PT	-74.874	0.611282
MLN4924	SNU-449	-40.4782	3.53552
MLN4924	SNU-1040	-50.2995	0.158704
MLN4924	UACC-257	-60.0318	0.650493
MLN4924	CMK-86	-95.8866	0.229855
MLN4924	WM-266-4	-68.4858	0.464851
MLN4924	TE-6	-80.8821	0.422389
MLN4924	BT-474	-50.1311	0.870592
MLN4924	CAL-12T	-74.5159	1.21001
MLN4924	LN-229
MLN4924	LIM2550	-87.6432	0.0534918
MLN4924	MFE-319	-92.9175	3.65904
MLN4924	K029AX	-78.6221	1.73898
MLN4924	NCI-H1355	-81.1611	0.700242
MLN4924	SNU-685	-89.5934	0.720411
MLN4924	SH-4	-75.0331	0.147117
MLN4924	SW 1573	-92.8302	0.224236
MLN4924	SU-DHL-4	-97.6756	0.0761176
MLN4924	TCC-PAN2	-49.0794	1.29647
MLN4924	SK-MES-1	-78.4536	0.724821
MLN4924	WM-115	-81.0139	1.40954
MLN4924	SNU-349	-63.9441	0.319422
MLN4924	CAL-85-1	-61.5425	0.143543
MLN4924	SNU-1079	-73.2617	0.385636
MLN4924	SNU-668	-62.6602	1.51829
MLN4924	SW982	-73.1882	0.805145
MLN4924	SNU-398	-87.2735	0.293671
MLN4924	NCI-H1437	-65.7196	2.81508
MLN4924	JIMT-1	-58.6882	8.66695
MLN4924	LC-1F	-74.4335	0.586135
MLN4924	CAL-54	-91.5282	0.771524
MLN4924	CAL-148	-5.88779	30
MLN4924	COLO 205	-92.2475	0.267518
MLN4924	COR-L47	-74.2029	0.0495614
MLN4924	LU99	-96.7566	0.0984897
MLN4924	Li-7	-67.5576	0.827368
MLN4924	U-937	-97.4409	0.102909
MLN4924	C3A	2.36969	30
MLN4924	CAL 27	-94.3728	0.161346
MLN4924	U-87 MG	-65.6844	0.446518
MLN4924	NOMO-1	-96.4654	0.136895
MLN4924	TE-14	-83.8078	0.339282
MLN4924	SNU-886	-77.8695	0.0425289
MLN4924	LO68	-92.9657	3.75171
MLN4924	MCC13	-77.6221	4.25388
MLN4924	MDST8	-69.8315	0.310617
MLN4924	KCI-MOH1	-75.1141	2.00432
MLN4924	NCI-H1703	-95.4641	0.032088
MLN4924	A-498	-89.6067	0.245041
MLN4924	COLO 829	-76.5655	0.319273
MLN4924	DMS 153	-50.207	0.0429182
MLN4924	CW-2	-46.5442	6.31288
MLN4924	MM370	-56.0041	0.272644
MLN4924	IGR-39	-63.9224	0.544675
MLN4924	LIM2405	-85.7655	0.30486
MLN4924	MM170	-53.1781	0.333662
MLN4924	KLE	-63.4099	0.896918
MLN4924	U-118 MG	-86.5083	0.540947
MLN4924	TE-11	-96.066	0.24727
MLN4924	SU-DHL-6	-95.6908	0.247569
MLN4924	SW48	-86.6433	0.144916
MLN4924	SK-OV-3	-80.6371	1.43826
MLN4924	PK-1	-65.0288	1.37053
MLN4924	WSU-WM	-93.1811	0.184699
MLN4924	SNU-410	-54.0969	0.350687
MLN4924	SW 1353	-43.633	2.90135
MLN4924	SCaBER	-71.5913	3.55603
MLN4924	OVCAR-4	-55.365	0.789152
MLN4924	SUM44PE	-45.6377	30
MLN4924	SW403	-85.6986	0.803299
MLN4924	SNU-387	-47.8964	3.86073
MLN4924	TYK-nu	-88.6234	0.155644
MLN4924	THP-1	-97.9776	0.174699
MLN4924	SU-DHL-5	-98.1115	0.100644
MLN4924	CCRF-HSB-2	-97.4389	0.296278
MLN4924	COLO-678	-71.7392	4.88846
MLN4924	CAS-1	-62.5012	13.9921
MLN4924	MKN-45	-81.6152	0.363298
MLN4924	MM127	-64.8241	0.324807
MLN4924	M-07e	-93.4066	1.02016
MLN4924	MCAS	-58.2779	0.52865
MLN4924	MFE-296	-93.5051	0.108826
MLN4924	MFE-280	-55.8821	0.363894
MLN4924	T3M-4	-89.1361	0.459176
MLN4924	WM1799	-79.7643	0.154194
MLN4924	U266B1	-89.438	0.826764
MLN4924	59M	-74.883	0.631017
MLN4924	DMS 273	-76.6337	0.958413
MLN4924	DMS 53	-58.2008	22.7659
MLN4924	HCC-1359	-89.0382	0.375132
MLN4924	Detroit 562	-87.1591	0.478491
MLN4924	MM383	-68.4947	0.28068
MLN4924	MEC-1	-95.1676	0.302265
MLN4924	RPMI-7951	-85.457	1.025
MLN4924	SKM-1	-97.3579	0.0855931
MLN4924	NCI-H747	-72.973	2.32247
MLN4924	RKO	-92.8593	0.163322
MLN4924	SU-DHL-10	-97.3649	0.204004
MLN4924	NCI-H838	-69.3235	0.259239
MLN4924	NCI-H2073	-62.3563	0.398966
MLN4924	SU.86.86	-79.9948	0.777285
MLN4924	SK-N-SH	-64.8698	1.13654
MLN4924	SK-N-BE(2)	-80.3583	0.334097
MLN4924	WM-983B	-86.1836	0.201264
MLN4924	TC-71	-97.0261	0.158641
MLN4924	RH-41	-75.6789	0.0323566
MLN4924	SNU-C2A	-74.1873	6.39867
MLN4924	SW 1088	8.3114	30
MLN4924	SNU-16	-98.1159	0.271718
MLN4924	SUM52PE	-77.1589	0.109488
MLN4924	SNU-324	-93.5158	0.685334
MLN4924	SNU-C5	-73.86	0.588677
MLN4924	SU-DHL-8	-96.6038	0.154999
MLN4924	ZR-75-1	-39.1829	0.35347
MLN4924	SK-HEP-1	-89.242	0.383562
MLN4924	SNU-213	-77.3484	2.08371
MLN4924	CL-14	-48.6878	30
MLN4924	COLO-704	-65.819	0.384094
MLN4924	DLD-1	-76.3014	0.640692
MLN4924	LOU-NH91	-88.2176	0.295504
MLN4924	ML-2	-97.133	0.0571269
MLN4924	KM12	-79.5814	1.56729
MLN4924	ME180	-71.5601	0.176771
MLN4924	MKN1	-74.3105	1.0217
MLN4924	SUP-T1	-89.5919	0.1536
MLN4924	TT2609-C02	-88.534	0.333707
MLN4924	SR-786	-96.9468	0.860508
MLN4924	PSN1	-90.6777	1.18854
MLN4924	SNU-738	-70.6061	0.409654
MLN4924	YAPC	-70.8253	0.204613
MLN4924	SUM159PT	-77.4973	6.93332
MLN4924	VM-CUB1	-85.0104	0.828939
MLN4924	UACC-62	-69.9459	0.19235
MLN4924	1321N1	-84.4698	0.303836
MLN4924	MDA-MB-453	-77.9307	0.105693
MLN4924	LU65	-93.7495	0.922163
MLN4924	TF-1	-68.4075	1.71269
MLN4924	UCH-1	-76.2658	5.20558
MLN4924	NCI-H1581	-93.4041	0.295849
MLN4924	NCI-H28	-31.2665	10.7549
MLN4924	NCI-H460	-79.3854	1.45816
MLN4924	KNS-42	-59.1682	0.281712
MLN4924	WM-88	-74.6503	0.509501
MLN4924	MOLM-13	-97.7581	0.0463473
MLN4924	MM603	-91.6429	0.415471
MLN4924	MES-SA	-84.117	0.931668
MLN4924	SNU-61	-57.0079	19.0009
MLN4924	SNG-M	-95.7194	0.248621
MLN4924	RKN	-73.6947	0.342124
MLN4924	TALL-1	-85.3442	0.445936
MLN4924	COLO-320	-62.5611	0.883265
MLN4924	COV644	-87.0458	23.6207
MLN4924	COR-L23	-78.2626	1.65987
MLN4924	MDA-MB-415	-7.19371	30
MLN4924	MV-4-11	-96.5702	0.0748379
MLN4924	MEL-HO	-73.1645	0.873189
MLN4924	KMM-1	-97.349	0.461926
MLN4924	SYO-1	-93.079	0.28092
MLN4924	SW837
MLN4924	Sq-1	-82.9516	0.164156
MLN4924	RERF-LC-AI	-82.11	0.436989
MLN4924	HCC-95	-59.0581	0.104612
MLN4924	COLO-679	-92.7431	0.132708
MLN4924	LUDLU-1	-73.8051	2.50649
MLN4924	TANOUE	-89.3808	0.0578626
MLN4924	SNU-175	-94.5084	0.316957
MLN4924	RMUG-S	-44.6408	4.13396
MLN4924	VMRC-LCD	-80.8545	0.287576
MLN4924	SK-MEL-31
MLN4924	T-47D	-22.1762	0.315008
MLN4924	SNU-761	-66.6233	0.874014
MLN4924	SK-MEL-5	-64.0337	0.551515
MLN4924	SNU-878	-104.88	0.746164
MLN4924	SW 900	-74.5061	1.52385
MLN4924	Caki-2	-76.0726	2.36028
MLN4924	COV362	-81.0409	0.174729
MLN4924	MDA-MB-134-VI	-88.5085	0.677713
MLN4924	NUGC-3	-87.8464	0.929175
MLN4924	LIM1899	-92.5462	2.30785
MLN4924	MM386	-79.5758	0.950039
MLN4924	Malme-3M	-93.431	0.521452
MLN4924	SUIT-2	-69.4092	0.184209
MLN4924	SW 1271	-81.5803	0.522689
MLN4924	SF-268	-72.2729	0.47183
MLN4924	SK-LU-1	-77.6023	0.914736
MLN4924	Daoy	-95.9677	0.239748
MLN4924	GDM-1	-91.0972	0.188374
MLN4924	DB	-88.5371	0.732194
MLN4924	MSTO-211H	-92.166	0.366048
MLN4924	MFM223	-61.5988	0.105442
MLN4924	MM473	-86.9768	0.58883
MLN4924	NCI-H1155
MLN4924	SUM190PT	-53.6372	0.0988978
MLN4924	A-375	-90.5701	0.281488
MLN4924	DAN-G	-85.6123	4.13761
MLN4924	NCI-H1339	-81.1966	0.0669831
MLN4924	Mino	-97.1147	0.0131114
MLN4924	KMRC-20	-63.6016	1.51702
MLN4924	MG-63	-93.1081	0.260727
MLN4924	A2058	-86.0984	0.315891
MLN4924	EFM-19	-51.2884	1.39456
MLN4924	COLO-699	-74.0805	0.889898
MLN4924	GAMG	-90.2101	0.372932
MLN4924	DND-41	-92.5963	0.512812
MLN4924	EBC-1	-85.071	0.341134
MLN4924	HCC-1588	-85.32	1.36752
MLN4924	OCI-AML5	-97.2285	0.24005
MLN4924	NCI-H1650	-89.6506	5.83898
MLN4924	MIA PaCa-2	-88.2266	0.518268
MLN4924	SUM185PE	-69.0558	0.0636678
MLN4924	SNU-423	-54.8825	0.619943
MLN4924	SW 1783	-2.83909	30
MLN4924	639-V	-98.4603	0.190951
MLN4924	92.1	-83.2369	0.212804
MLN4924	Calu-1	-64.3612	2.3449
MLN4924	HCC-78	-70.6528	0.182653
MLN4924	HCC4006	-75.6009	1.53086
MLN4924	GI-1	-72.9592	0.207294
MLN4924	NALM-6	-97.4926	0.431704
